# Supplementary material for: Validation of QTLs for Resistance to Pre-Harvest Sprouting in a Panel of European Wheat Cultivars
Source: Plants (Basel). 2025 Apr 29;14(9):1342. doi: 10.3390/plants14091342 (PMC12073241; doi:10.3390/plants14091342)
Supplement: Supplementary file 1 [file plants-14-01342-s001.zip › Table S1.xlsx]

## Sheet: Cultivar list
Table S1. Wheat cultivars used in the study: names, accession numbers and countries of origin.
1 Accession number was provided for cultivars which were in the past on the Variety list of the Republic of Croatia and are stored in Croatian genebank (cpgrd (https://cpgrd.hapih.hr/)
2 Cultivars which are currently on the Variety list of the Republic of Croatia
Cultivar name	Accession number1 (cpgrd)	Variety list of the Republic of Croatia 2025	Country of origin
20812.2.8			Austria
FR1E1_4			Austria
Pannonikus			Austria
Lukullus			Austria
RL4137			Canada
39096			Croatia
232489			Croatia
Adriana	CAM00569		Croatia
Ana	CAM00030		Croatia
Anđelka	CAM00519		Croatia
AFZG Antonija		Yes2	Croatia
Atena	CAM00340		Croatia
Banica	CAM00558		Croatia
Barbara	CAM00231		Croatia
Bc Anica		Yes	Croatia
Bc Antea	CAM00322		Croatia
Bc Bernarda	CAM00572		Croatia
Bc Certissa	CAM00573		Croatia
Bc Darija		Yes	Croatia
Bc Elvira	CAM00323		Croatia
Bc Irena			Croatia
Bc 8108	CAM00571		Croatia
Bc Lira			Croatia
Bc Lorena		Yes	Croatia
Bc Ljepotica		Yes	Croatia
Bc Mandica		Yes	Croatia
Bc Marina			Croatia
Bc Mira	CAM00574		Croatia
Bc Opsesija		Yes	Croatia
Bc Renata	CAM00575		Croatia
Bc Tena	CAM00578		Croatia
Bela	CAM00232		Croatia
Bianca			Croatia
Blanka	CAM00233		Croatia
Brđanka	CAM00298		Croatia
Dea			Croatia
Demetra	CAM00002		Croatia
Dika	CAM00587		Croatia
Dinka	CAM00031		Croatia
Divana		Yes	Croatia
Donna	CAM00234		Croatia
Eliza	CAM00032		Croatia
Elvira	CAM00236		Croatia
Estera	CAM00237		Croatia
Ficko			Croatia
Gabi			Croatia
Galloper		Yes	Croatia
Golubica	CAM00529		Croatia
Gordana			Croatia
Hana	CAM00300		Croatia
Ilinca	CAM00652		Croatia
Ines	CAM00238		Croatia
Jadranka	CAM00239		Croatia
Janica	CAM00240		Croatia
Jasna	CAM00332		Croatia
AFZG Karla		Yes	Croatia
Kata	CAM00004		Croatia
Katarina		Yes	Croatia
Kiki	CAM00033		Croatia
Klara	CAM00241		Croatia
Klasan	CAM00627		Croatia
Klaudija	CAM00242		Croatia
Kleopatra	CAM00243		Croatia
Kraljica		Yes	Croatia
Kruna	CAM00343		Croatia
Kuna	CAM00591		Croatia
Kupa	CAM00051		Croatia
Lana	CAM00244		Croatia
Lara	CAM00346		Croatia
Lela	CAM00483		Croatia
Lenta	CAM00341		Croatia
Leuta	CAM00628		Croatia
Liberta	CAM00245		Croatia
Lipa	CAM00592		Croatia
Livija	CAM00246		Croatia
Lucija			Croatia
Luna	CAM00347		Croatia
Magdalen	CAM00301		Croatia
Maja	CAM00470		Croatia
Mara			Croatia
Margita	CAM00248		Croatia
Marija	CAM00350		Croatia
Marta	CAM00034		Croatia
Martina	CAM00035		Croatia
Matea	CAM00560		Croatia
Mia			Croatia
Mihelca	CAM00581		Croatia
Miranda	CAM00537		Croatia
Monika	CAM00249		Croatia
Mura	CAM00050		Croatia
Nevena	CAM00006		Croatia
Olimpija		Yes	Croatia
Oluja			Croatia
OS Alka	CAM00630		Croatia
Os Jelena	CAM00541		Croatia
Osječka Crvenka	CAM00328		Croatia
Osječanka	CAM00456		Croatia
Osječka 20	CAM00329		Croatia
Panonija	CAM00007		Croatia
Panonka	CAM00250		Croatia
Patria	CAM00048		Croatia
Petra	CAM00008		Croatia
Rebeka	CAM00633		Croatia
Renata		Yes	Croatia
Romana			Croatia
Sana			Croatia
Sanja	CAM00053		Croatia
Seka	CAM00545		Croatia
Senka	CAM00036		Croatia
Silvija		Yes	Croatia
Sisy	CAM00252		Croatia
Sivka	CAM00585		Croatia
Slavonija	CAM00330		Croatia
Srpanjka		Yes	Croatia
Super Zlatna	CAM00055		Croatia
Super Žitarka			Croatia
Tena	CAM00331		Croatia
Teuta	CAM00010		Croatia
Tika taka		Yes	Croatia
Tina	CAM00582		Croatia
Tonka	CAM00254		Croatia
Tornado			Croatia
U-1	CAM00327		Croatia
Vesna	CAM00255		Croatia
Viktoria		Yes	Croatia
Vila	CAM00256		Croatia
Vuka	CAM00049		Croatia
Vulkan		Yes	Croatia
Waldinger	CAM00635		Croatia
Zlata	CAM00549		Croatia
Zlatna Dolina	CAM00054		Croatia
Zlatoklasa	CAM00052		Croatia
Zrnka	CAM00038		Croatia
Željka	CAM00011		Croatia
Žitarka	CAM00551		Croatia
Nika	CAM00344		Croatia
Airbus			France
Alixan		Yes	France
Apache		Yes	France
Aubusson			France
Autan			France
Aztec			France
Bastide			France
Calisol		Yes	France
Euclide			France
Exotic			France
Farmeur		Yes	France
Felix		Yes	France
Forcali		Yes	France
Graindor			France
Illico			France
Ingenio			France
Isengrain	CAM00355		France
Renan		Yes	France
Sebasto			France
Sirtaki		Yes	France
Sofru		Yes	France
Soissons	CAM00354		France
Solehio		Yes	France
Kaja			Hrvatska
MV Emese	CAM00352		Hungary
GK Garaboly			Hungary
Magdalena	CAM00005		Hungary
MV Amanda			Hungary
MV Karizma			Hungary
Mv Nador			Hungary
Mv Nemere			Hungary
MV Palotas			Hungary
Mv Verbunkos			Hungary
Bilancia			Italy
Bologna		Yes	Italy
Centauro			Italy
Gelibalio			Italy
Genesi			Italy
Libellula	CAM00058		Italy
Sagittario			Italy
San Pastore	CAM00057		Italy
Dropia			Romania
Flamura 85			Romania
Bezostaja 1	CAM00056		Russia
Dragana			Serbia
Milijana			Serbia
Natalija			Serbia
Nena			Serbia
NS Artemida			Serbia
NS Desetka			Serbia
NS Rana			Serbia
Pesma			Serbia
Pobeda			Serbia
Prima (NS)			Serbia
Rapsodija	CAM00378		Serbia
Simonida			Serbia
Sofija	CAM00253		Serbia
Stamena			Serbia
Zvezdana			Serbia
Tosunbey			Turkey
KWS Stherling			United Kingdom
Cordiale			United Kingdom
Granada			United Kingdom
Marshall			United Kingdom
