# Supplementary material for: Validation of QTLs for Resistance to Pre-Harvest Sprouting in a Panel of European Wheat Cultivars
Source: Plants (Basel). 2025 Apr 29;14(9):1342. doi: 10.3390/plants14091342 (PMC12073241; doi:10.3390/plants14091342)
Supplement: Supplementary file 1 [file plants-14-01342-s001.zip › Table S2.xlsx]

## Sheet: Phenotypic data
Table S2. Best linear unbiased predictions (BLUPs) of germination index (GI) for 200 wheat genotypes across four environments and their overall mean
	Environment
Genotype	OS2020	ZG2018	ZG2019	ZG2020	Mean
39096	0.055356	0.0639965	0.0174249	0.0267927	0.0739647
232489	0.124515	0.252025	0.145902	0.102653	0.176911
20812.2.8	0.281077	0.687366	0.352272	0.289191	0.396674
Adriana	0.831943	0.74783	0.785958	0.426496	0.659587
AFZG Antonija	0.373854	0.518067	0.404717	0.327404	0.399816
AFZG Karla	0.0433345	0.421324	0.0900422	0.03302	0.168457
Airbus	0.114332	0.421324	0.253431	0.0437764	0.222954
Alixan	0.408646	0.880851	0.259483	0.0851034	0.401098
Ana	0.257303	0.518067	0.380512	0.148792	0.32819
Anđelka	0.0921488	0.183287	0.0839908	0.0436314	0.127297
Apache	0.194098	0.608763	0.422872	0.160398	0.346465
Atena	0.523769	0.687366	0.356306	0.242486	0.440668
Aubusson	0.0614374	0.306443	0.229225	0.0678366	0.185734
Autan	0.31997	0.421324	0.238376	0.163898	0.292297
Aztec	0.150396	0.282257	0.150557	0.0856695	0.186557
Banica	0.0201401	0.169391	0.0476821	0.0270757	0.0964456
Barbara	0.237517	0.261463	0.220381	0.19663	0.241869
Bastide	0.115463	0.318535	0.206571	0.0436314	0.189852
Bc 8108	0.388704	0.572485	0.51999	0.281265	0.430419
Bc Anica	0.743126	0.197607	0.604415	0.350332	0.45975
Bc Antea	0.513445	0.874805	0.807992	0.186331	0.567919
Bc Bernarda	0.151103	0.264118	0.259483	0.32797	0.261802
Bc Certissa	0.188299	0.439464	0.350254	0.0613262	0.268875
Bc Darija	0.748217	0.270164	0.507592	0.158513	0.412035
Bc Elvira	0.628992	0.790155	0.770461	0.242486	0.578992
Bc Irena	0.420667	0.929223	0.489438	0.267319	0.50698
Bc Lira	0.161569	0.252025	0.241328	0.126713	0.211792
Bc Lorena	0.35066	0.548299	0.483386	0.370326	0.428648
Bc Ljepotica	0.26948	0.578531	0.201916	0.256577	0.329024
Bc Mandica	0.402847	0.886898	0.391839	0.0961428	0.433116
Bc Marina	0.0847732	0.427371	0.263207	0.175879	0.249865
Bc Mira	0.0955218	0.293265	0.235277	0.0562311	0.189055
Bc Opsesija	0.0839247	0.403185	0.271904	0.0851034	0.225662
Bc Renata	0.524618	0.818992	0.537849	0.142848	0.487996
Bc Tena	0.315868	0.711552	0.533194	0.241353	0.439178
Bela	0.897467	0.440201	0.701238	0.437798	0.589274
Bezostaja	0.559409	0.947362	0.739254	0.519175	0.65435
Bianca	0.281784	0.245979	0.225657	0.138863	0.236298
Bilancia	0.31007	0.554345	0.277637	0.224653	0.342233
Blanka	0.306699	0.808294	0.0900422	0.122751	0.333215
Bologna	0.623194	0.669227	0.144505	0.146245	0.389684
Brđanka	0.893606	0.971547	0.973553	0.734164	0.834492
Calisol	0.199897	0.959455	0.441181	0.190899	0.436834
Centauro	0.878332	0.729691	0.715513	0.421098	0.648908
Cordiale	0.0730346	0.315353	0.313946	0.0449086	0.203942
Dea	0.275278	0.403185	0.428923	0.131525	0.313441
Demetra	0.706496	0.68132	0.319997	0.265131	0.476785
Dika	0.877201	0.524888	0.580209	0.284993	0.542104
Dinka	0.260994	0.366907	0.144505	0.0794421	0.227113
Divana	0.287455	0.385046	0.259483	0.29372	0.311133
Donna	0.101886	0.318535	0.174762	0.222105	0.220202
Dragana	0.301867	0.759923	0.617759	0.202291	0.456823
Dropia	0.334714	0.802248	0.471283	0.450826	0.497222
Eliza	0.143183	0.481788	0.126351	0.0729317	0.221128
Elvira	0.26948	0.173422	0.319997	0.0958597	0.228669
Estera	0.243881	0.669227	0.37446	0.11341	0.349524
Euclide	0.339063	0.669227	0.501851	0.236258	0.426753
Exotic	0.126071	0.560392	0.198968	0.138602	0.265885
Farmeur	0.599999	0.844573	0.604415	0.341557	0.570193
Felix	0.119423	0.346597	0.168711	0.0381082	0.187301
Ficko	0.315868	0.634964	0.229225	0.0981242	0.322034
Flamura 85	0.298473	0.717598	0.543901	0.346652	0.462914
Forcali	0.159306	0.51202	0.446922	0.166342	0.323923
FR1E1-4	0.266651	0.729691	0.453129	0.18927	0.402717
Gabi	0.0317373	0.14319	0.114248	0.0383844	0.11055
Galloper	0.020423	0.131097	0.0900422	0.0154702	0.0947768
Gelibalio	0.566339	0.977594	0.483386	0.432006	0.585932
Genesi	0.225354	0.203654	0.3321	0.097275	0.228657
GK Garaboly	0.495625	0.935269	0.386563	0.38713	0.529154
Golubica	0.771412	0.626902	0.477335	0.199177	0.499094
Gordana	0.675381	0.759923	0.362357	0.191818	0.480227
Graindor	0.477805	0.669227	0.670981	0.328536	0.515979
Granada	0.27344	0.699459	0.24738	0.178514	0.349264
Hana	0.484028	0.784109	0.846473	0.186819	0.549888
Ilinca	0.160296	0.409232	0.253431	0.0913307	0.2412
Illico	0.0847732	0.215747	0.198968	0.112671	0.17412
Ines	0.536215	0.98364	0.616518	0.629714	0.655029
Ingenio	0.295503	0.566438	0.198968	0.246732	0.3292
Isengrain	0.319546	0.971547	0.477335	0.353446	0.510858
Jadranka	0.26948	0.693413	0.102145	0.0447998	0.284432
Janica	0.26948	0.270164	0.380512	0.0502868	0.253357
Jasna	0.109728	0.391092	0.319997	0.0270757	0.226232
Kaja	0.43184	0.387925	0.198968	0.254374	0.321328
Kata	0.0723275	0.131097	0.132402	0.109686	0.137026
Katarina	0.67944	0.536206	0.45918	0.310987	0.479843
Kiki	0.478229	0.941315	0.356306	0.298249	0.499785
Klara	0.0728932	0.126756	0.0839908	0.0154702	0.104068
Klasan	0.211494	0.499928	0.424734	0.293437	0.356626
Klaudija	0.272025	0.643567	0.549952	0.103219	0.386777
Kleopatra	0.43184	0.820387	0.668472	0.164078	0.501664
Kraljica	0.0375359	0.155282	0.0839908	0.0333031	0.106641
Kruna	0.0491331	0.16412	0.326049	0.0567903	0.170359
Kuna	0.321667	0.354814	0.0900422	0.149358	0.241558
Kupa	0.130313	0.451556	0.120299	0.0211245	0.198465
KWS Stherling	0.0501231	0.499928	0.189969	0.0746301	0.219126
Lana	0.272312	0.258071	0.326049	0.102936	0.251098
Lara	0.240487	0.372953	0.41682	0.115391	0.292665
Lela	0.214322	0.348767	0.277637	0.0446256	0.234489
Lenta	0.611597	0.741784	0.428923	0.27617	0.496002
Leuta	0.0730346	0.264118	0.0911284	0.0783099	0.150515
Libellula	0.443437	0.264118	0.138454	0.0681197	0.24066
Liberta	0.210334	0.53016	0.380512	0.160398	0.323124
Lipa	0.65445	0.403185	0.138454	0.272556	0.364614
Livija	0.26948	0.768772	0.543901	0.265152	0.449436
Lucija	0.153508	0.444115	0.386563	0.107748	0.280812
Lukullus	0.102169	0.163964	0.144505	0.038703	0.137559
Luna	0.0491331	0.363406	0.108197	0.0502661	0.164787
Magdalen	0.0665289	0.131097	0.0779393	0.0562311	0.111515
Magdalena	0.0491331	0.203654	0.186865	0.127252	0.164154
Maja	0.138092	0.499928	0.177245	0.108505	0.243425
Mara	0.831858	0.626902	0.900936	0.681418	0.71597
Margita	0.396179	0.669227	0.241328	0.305042	0.396995
Marija	0.217292	0.44551	0.307894	0.129827	0.282726
Marshall	0.278673	0.566438	0.41682	0.173419	0.357347
Marta	0.596605	0.814341	0.616518	0.413738	0.581754
Martina	0.0972614	0.312489	0.146212	0.0505699	0.17262
Matea	0.308514	0.391092	0.37446	0.137187	0.307262
Mia	0.535925	0.663181	0.180814	0.126713	0.372692
Mihelca	0.194098	0.427371	0.241328	0.223804	0.280032
Milijana	0.947915	0.602717	0.822267	0.76983	0.738775
Miranda	0.132923	0.258071	0.0900422	0.0153252	0.147904
Monika	0.252084	0.463649	0.253431	0.108314	0.277467
Mura	0.742277	0.934632	0.937245	0.608484	0.75625
MV Amanda	0.374894	0.397139	0.241328	0.161247	0.299115
MV Emese	0.625223	0.965501	0.864627	0.49158	0.694594
MV Karizma	0.0849147	0.0283079	0.0355792	0.0151871	0.0739647
Mv Nemere	0.635357	0.683645	0.610467	0.468914	0.572371
MV Palotas	0.616059	0.959455	0.670981	0.588953	0.670188
Mv Verbunkos	0.478088	0.608763	0.606122	0.277019	0.476472
Mv-Nador	0.437639	0.815932	0.519695	0.295701	0.498665
Natalija	0.362257	0.270164	0.102145	0.127252	0.229368
Nena	0.495625	0.415278	0.616518	0.164588	0.414103
Nevena	0.159306	0.469541	0.422872	0.0947275	0.292887
Nika	0.533561	0.602717	0.58114	0.339859	0.496071
NS Artemida	0.107119	0.383731	0.16266	0.127252	0.211698
NS Desetka	0.24869	0.687366	0.544832	0.140839	0.398753
NS Rana	0.281077	0.0766792	0.0718879	0.0851034	0.152041
Olimpija	0.327466	0.221793	0.483231	0.0562311	0.279613
Oluja	0.172459	0.245979	0.186865	0.00952592	0.174187
OS Alka	0.204729	0.338444	0.126351	0.0794421	0.20429
Os Jelena	0.23012	0.510818	0.126351	0.0446256	0.240408
Osječanka	0.455035	0.063849	0.237294	0.224936	0.256142
Osječka 20	0.901526	0.59667	0.386563	0.221753	0.506054
Osječka Crvenka	0.924721	0.201737	0.507592	0.287209	0.464988
Pannonikus	0.0436244	0.12505	0.283688	0.0774607	0.155696
Panonija	0.132576	0.197607	0.138454	0.121163	0.169111
Panonka	0.298473	0.354814	0.344203	0.25211	0.316262
Patria	0.305682	0.697394	0.421786	0.277585	0.417189
Pesma	0.111008	0.450316	0.253431	0.131525	0.248554
Petra	0.117097	0.372953	0.271586	0.0565003	0.219715
Pobeda	0.507222	0.632949	0.344203	0.252959	0.424568
Prima NS	0.513445	0.354814	0.441026	0.108031	0.352715
Rapsodija	0.727569	0.088772	0.229225	0.177098	0.309337
Rebeka	0.565491	0.663181	0.441026	0.218992	0.458039
Renan	0.132152	0.463649	0.211071	0.136338	0.247864
Renata	0.0259387	0.336675	0.108197	0.12643	0.170958
RL4137	0.0723275	0.088772	0.0295277	0.0502868	0.0912515
Romana	0.0813153	0.252025	0.28974	0.0570803	0.189041
Sagittario	0.507222	0.336675	0.562055	0.276453	0.412384
San Pastore	0.924721	0.711552	0.894884	0.444592	0.700365
Sana	0.267379	0.935269	0.489438	0.36675	0.496948
Sanja	0.184764	0.929223	0.525746	0.24843	0.458605
Sebasto	0.130313	0.254971	0.3321	0.124732	0.225285
Seka	0.300502	0.886898	0.392614	0.0565141	0.401676
Senka	0.180471	0.284272	0.144505	0.0900259	0.193298
Silvija	0.224788	0.566438	0.198968	0.100672	0.280472
Simonida	0.0789746	0.239932	0.180814	0.0916138	0.169414
Sirtaki	0.397049	0.751861	0.488662	0.120203	0.428756
Sisy	0.0686857	0.520518	0.192917	0.0392474	0.220458
Sivka	0.906052	0.971237	0.767804	0.920984	0.833713
Slavonija	0.970827	0.41846	0.689135	0.571369	0.628223
Sofija	0.0317373	0.100865	0.156608	0.0664213	0.116901
Sofru	0.518112	0.68132	0.41682	0.27354	0.458571
Soissons	0.112701	0.36086	0.281516	0.0853864	0.224803
Solehio	0.48431	0.935269	0.301843	0.23088	0.472403
Srpanjka	0.119876	0.505974	0.350254	0.0801325	0.272815
Stamena	0.739166	0.463649	0.628621	0.434809	0.542648
Super Zlatna	0.205695	0.457603	0.543901	0.0672705	0.3212
Super Žitarka	0.180804	0.36086	0.344203	0.136054	0.265293
Ševa	0.0723275	0.239932	0.114248	0.074347	0.14922
Tena	0.287724	0.14319	0.102145	0.162628	0.192619
Teuta	0.188299	0.493881	0.24738	0.143131	0.276634
Tika taka	0.201877	0.439464	0.384546	0.102936	0.288935
Tina	0.535925	0.602717	0.628621	0.200876	0.475675
Tonka	0.252084	0.814341	0.289452	0.172569	0.378142
Tornado	0.231577	0.584577	0.235277	0.14291	0.303661
Tosunbey	0.942117	0.834762	0.906987	0.795566	0.813855
Vesna	0.119989	0.312489	0.114248	0.0331581	0.166589
Viktoria	0.31403	0.729691	0.235277	0.130959	0.351509
Vila	0.199897	0.76597	0.304946	0.0729317	0.336703
Vuka	0.526848	0.518067	0.810164	0.200876	0.495213
Vulkan	0.271772	0.324582	0.3321	0.21701	0.29298
Waldinger	0.118716	0.354814	0.24738	0.266546	0.25823
Zlata	0.248548	0.167375	0.168711	0.0967089	0.18922
Zlatna Dolina	0.184622	0.29435	0.562055	0.130959	0.298649
Zlatoklasa	0.276438	0.433417	0.513643	0.167412	0.347413
Zrnka	0.31997	0.451556	0.525746	0.118505	0.352694
Zvezdana	0.982707	0.578531	0.350254	0.554703	0.587314
Željka	0.216444	0.729691	0.319997	0.160681	0.355511
Žitarka	0.102593	0.137143	0.114248	0.032737	0.123595
LSD (P<0.05)					0.130785
Mean GI across environments of genotypes highlighted in green is not significantly different from the GI of resistant check RL4137
