# Supplementary material for: Validation of QTLs for Resistance to Pre-Harvest Sprouting in a Panel of European Wheat Cultivars
Source: Plants (Basel). 2025 Apr 29;14(9):1342. doi: 10.3390/plants14091342 (PMC12073241; doi:10.3390/plants14091342)
Supplement: Supplementary file 1 [file plants-14-01342-s001.zip › Table S3.xlsx]

## Sheet: List1
Table S3. KASP genotyping results for 200 wheat cultivars evaluated at 38 previously reported marker loci associated with PHS resistance
Results for markers highlited in blue and green colour are presented as two versions. Highlited in green are results from the present study and those in blue are expected results from original studies which reported first results for them. The difference arrised from the fact that KASP primers
used in the present study (taken from Rashed et al. (2016) were designed for DNA chain which is commplementare to the original DNA chain reported in previous studies (Nakamura, 2011 and Liu et al., 2013)
Genotype/Marker	BobWhite_rep_c64944_264	BS00037019_51	BS00072025_51	GBS_109947	GBS_212432	GBS_963571	GBS_T162884	GBS_T169803	GBS_T66183	IAAV615	IACX2890	KASP-314	KASP471	KASP765	KASP8426	KASP868	KASP907	Ku_c32389_1009	Kukri_c32845_116	RAC875_c1638_165	RAC875_c1829_321	RAC875_c21369_425	RAC875_c530_354	RAC875_rep_c116515_181	snp3BS-8	TaMFT_1617R Rashed et al. (2016) and this study	TaMFT_1617R Nakamura et al. (2011)	TaMFT_721J	TaMKK3-A	TaMoc-2433	TaPHS1-646	TaPHS1-666 Rashed et al. (2016) and this study	TaPHS1-666 Liu et al. (2013)	TaSdr-B1	Vp1B-193	Vp1B-83	wsnp_CAP8_rep_c9647_4198594	wsnp_Ex_c16378_24870688	wsnp_Ex_c908_1754208	wsnp_Ex_rep_c66324_64493429	wsnp_Ex_rep_c69639_68590556	wsnp_Ku_rep_c72700_72370664
Adriana	C	C	A	T	C	NA	A	NA	NA	G	G	C	C	G	A	G	T	G	NA	A	NA	G	NA	H	NA	A	T	G	G	T	G	T	A	G	Del	Ins	NA	A	T	C	T	G
Airbus	C	T	G	T	C	NA	A	NA	NA	A	G	T	C	G	T	C	C	NA	NA	G	NA	A	NA	G	NA	A	T	C	G	T	G	T	A	G	Del	Del	NA	A	C	T	T	A
Alixan	C	C	G	T	C	NA	A	T	NA	G	G	T	C	G	T	C	C	G	NA	A	NA	A	NA	H	NA	A	T	C	T	T	G	NA	NA	G	Del	Ins	NA	A	T	C	T	G
Ana	C	C	H	T	H	NA	A	T	NA	G	G	C	C	G	A	G	C	G	NA	A	NA	G	NA	H	NA	A	T	C	G	T	H	H	H	G	Del	Ins	NA	A	T	NA	T	G
Anđelka	NA	C	H	T	NA	NA	NA	NA	NA	NA	NA	C	NA	G	T	C	NA	G	NA	H	NA	NA	NA	NA	G	A	T	NA	G	T	G	NA	NA	G	Del	NA	NA	A	NA	NA	T	NA
AFZG Antonija	NA	H	G	T	NA	NA	NA	NA	NA	A	NA	C	NA	G	T	C	T	G	NA	NA	NA	A	NA	H	G	A	T	NA	G	T	G	T	A	NA	Del	Del	NA	A	NA	NA	T	NA
Apache	C	T	A	T	H	NA	A	NA	NA	A	G	C	C	G	A	C	C	G	NA	A	NA	A	NA	H	G	A	T	G	G	T	G	T	A	G	Del	Ins	NA	A	T	T	T	G
Atena	C	C	A	T	C	NA	A	NA	NA	G	G	C	C	G	T	C	T	G	C	G	G	G	NA	G	NA	A	T	C	G	T	G	T	A	A	Del	Ins	NA	A	C	C	T	A
Aubusson	C	T	NA	T	C	NA	A	NA	NA	A	G	C	C	G	A	G	C	G	NA	A	NA	G	NA	H	G	A	T	C	G	T	G	T	A	A	Del	Ins	NA	A	T	T	T	G
Autan	C	C	A	T	C	NA	A	NA	NA	G	G	C	C	G	T	C	C	G	NA	A	NA	A	NA	H	NA	A	T	C	T	T	A	A	T	G	Del	Ins	NA	A	T	C	T	G
Aztec	C	T	NA	T	C	NA	A	NA	NA	A	G	C	C	G	A	G	C	G	NA	A	NA	G	NA	H	G	A	T	C	G	T	G	T	A	A	Del	Ins	NA	A	T	T	T	G
Banica	C	NA	G	T	C	NA	A	NA	NA	NA	G	C	C	G	T	C	C	G	NA	G	G	G	NA	H	G	A	T	NA	G	T	G	T	A	H	Del	Ins	NA	A	NA	T	T	NA
Barbara	C	NA	G	T	C	NA	A	NA	NA	G	NA	C	C	G	T	C	C	G	NA	A	NA	A	NA	G	NA	A	T	C	G	NA	G	NA	NA	NA	Del	NA	NA	A	T	T	T	A
Bastide	C	T	A	T	C	NA	A	T	NA	A	G	C	C	G	T	C	C	G	NA	A	NA	A	NA	H	NA	A	T	C	G	T	G	T	A	G	Del	Ins	NA	A	T	T	T	G
Bc Anica	T	C	A	T	H	NA	A	T	NA	G	G	C	C	A	T	C	C	G	NA	G	NA	G	NA	H	NA	A	T	C	T	T	A	A	T	G	Del	Del	NA	A	C	C	T	G
Bc Antea	C	C	G	T	C	NA	A	T	NA	G	G	NA	C	G	A	G	T	G	NA	A	NA	A	NA	H	G	A	T	G	G	T	G	T	A	G	Del	Ins	NA	A	T	C	T	G
Bc Bernarda	T	H	H	T	NA	NA	A	NA	NA	H	G	C	H	G	T	C	C	G	NA	G	NA	A	NA	H	NA	A	T	G	G	T	G	T	A	G	Del	Ins	NA	A	T	T	T	G
Bc Certisa	C	C	A	T	C	NA	A	NA	NA	G	G	C	G	G	NA	C	T	G	C	A	G	G	NA	H	NA	A	T	G	G	T	G	T	A	G	Del	Ins	T	A	T	C	T	G
Bc Darija	T	C	A	T	H	NA	A	T	NA	G	G	C	C	A	T	C	C	G	NA	G	NA	G	NA	H	NA	A	T	C	T	T	A	A	T	G	Del	Del	NA	A	C	C	T	G
Bc Elvira	C	C	G	T	C	NA	A	T	NA	G	G	C	C	G	NA	G	C	G	NA	A	NA	NA	NA	G	NA	A	T	C	G	T	A	A	T	G	Del	Ins	NA	A	T	C	NA	A
Bc Irena	T	C	G	T	C	NA	A	NA	NA	G	G	C	C	A	A	G	NA	G	NA	A	NA	A	NA	H	NA	A	T	C	G	T	NA	A	T	G	Del	NA	NA	A	T	C	T	G
Bc 8108	T	C	A	T	NA	NA	A	NA	C	G	G	C	C	A	NA	C	C	G	NA	G	NA	G	NA	H	NA	A	T	C	T	T	A	A	T	G	Del	Del	NA	A	C	C	T	G
Bc Lira	T	C	A	T	NA	NA	A	NA	NA	G	G	C	C	A	T	C	C	G	NA	G	NA	A	NA	H	NA	A	T	G	G	T	G	T	A	G	Del	Ins	NA	A	C	T	T	G
Bc Lorena	T	C	A	T	H	NA	A	NA	C	G	G	C	C	A	T	C	C	G	NA	G	NA	G	NA	H	NA	A	T	C	T	T	A	A	T	G	Del	Del	NA	A	C	C	T	G
Bc Ljepotica	C	C	A	T	C	NA	A	NA	NA	G	G	C	C	G	T	C	C	G	NA	A	NA	A	NA	H	NA	A	T	C	T	T	H	A	T	G	Del	Ins	NA	A	T	C	T	G
Bc Mandica	C	C	A	T	NA	NA	A	NA	NA	G	G	C	C	G	T	C	C	G	NA	A	NA	A	NA	G	G	A	T	C	T	T	G	T	A	G	Del	Ins	NA	A	T	T	T	A
Bc Marina	C	C	G	T	C	NA	A	T	NA	G	G	C	C	G	A	G	C	G	NA	A	NA	A	NA	H	G	A	T	C	G	T	G	T	A	G	Del	Ins	NA	A	T	C	T	G
Bc Mira	T	C	G	T	C	NA	A	T	NA	G	G	T	C	G	A	G	C	G	NA	A	NA	A	NA	H	NA	A	T	C	G	T	G	T	A	G	Del	Ins	NA	A	T	C	T	G
Bc Opsesija	C	T	A	T	C	NA	A	T	NA	NA	G	C	C	G	T	C	C	G	C	A	G	A	NA	H	G	A	T	C	G	T	G	T	A	Un	Del	Ins	NA	A	T	T	T	NA
Bc Renata	NA	T	G	T	H	NA	A	NA	C	A	G	C	C	A	A	C	C	G	NA	A	NA	A	NA	H	NA	A	T	G	G	T	G	T	A	G	Del	Del	NA	A	T	T	T	G
Bc Tena	C	C	A	T	H	NA	A	NA	C	G	G	C	C	G	T	C	C	G	NA	G	NA	G	NA	H	NA	A	T	G	T	T	G	T	A	G	Del	Del	NA	A	C	C	T	G
Bela	C	C	A	T	NA	NA	A	T	NA	G	G	C	C	G	A	C	C	G	NA	G	NA	A	NA	H	NA	A	T	C	T	T	G	T	A	G	Del	Ins	T	A	C	C	T	G
Bezostaja	T	C	A	T	H	NA	A	T	NA	G	G	C	C	G	A	C	C	G	NA	G	NA	G	NA	H	NA	A	T	C	T	T	A	A	T	G	Del	Del	NA	A	C	C	T	G
Bianca	C	C	A	T	A	NA	A	T	NA	G	G	C	C	G	T	C	C	G	NA	A	NA	G	NA	H	NA	A	T	C	T	T	G	T	A	G	Del	Ins	NA	G	T	C	T	G
Bilanca	C	C	A	T	A	NA	A	T	NA	G	G	C	C	G	A	G	C	G	NA	A	NA	A	NA	H	NA	A	T	NA	T	T	G	T	A	G	Del	NA	NA	G	T	C	T	A
Blanka	C	C	A	T	H	NA	A	NA	NA	G	G	C	C	G	NA	G	C	G	NA	NA	NA	G	NA	G	NA	A	T	H	T	T	G	T	A	G	Del	NA	NA	A	NA	C	T	A
Bologna	C	C	A	T	C	NA	A	NA	NA	G	G	C	C	G	T	C	C	G	NA	G	NA	A	NA	H	NA	A	T	G	T	T	G	T	A	G	Del	Del	NA	A	T	C	T	G
Brđanka	T	C	A	T	C	C	A	NA	C	G	G	C	C	A	T	C	C	G	NA	G	NA	G	NA	G	NA	A	T	C	T	T	G	T	A	A	Del	Ins	NA	A	C	C	NA	NA
Calisol	C	T	G	T	H	NA	A	NA	NA	A	G	C	C	G	A	C	C	G	NA	A	NA	A	NA	H	G	A	T	C	G	T	G	T	A	G	Del	Ins	NA	A	T	T	T	G
Centauro	C	C	A	T	A	NA	A	NA	C	G	G	C	C	G	T	C	C	G	NA	A	NA	A	NA	H	NA	A	T	G	T	T	G	T	A	NA	Del	NA	NA	G	T	C	T	A
Cordiale	C	C	G	T	NA	NA	A	T	NA	G	G	C	C	G	T	C	C	NA	NA	A	NA	A	NA	H	G	A	T	C	G	T	G	T	A	G	Del	Ins	NA	A	T	T	T	G
Dea	C	C	A	T	C	NA	A	NA	NA	G	G	C	C	G	A	C	C	G	NA	G	NA	G	NA	G	NA	A	T	G	G	T	G	T	A	G	Del	Del	T	A	C	C	T	A
Demetra	T	C	A	T	H	NA	A	T	NA	G	G	C	C	A	A	G	C	G	NA	A	NA	G	NA	H	NA	A	T	C	T	T	G	T	A	G	Del	Del	NA	A	T	C	T	G
Dika	T	C	A	T	A	NA	A	T	NA	G	G	C	C	A	T	C	T	G	NA	A	NA	NA	NA	H	NA	A	T	C	T	T	G	T	A	G	Del	Del	NA	A	C	C	T	G
Dinka	NA	C	A	T	H	NA	A	NA	NA	G	G	C	H	G	T	C	NA	G	NA	H	NA	G	NA	H	G	A	T	C	T	T	H	NA	NA	G	Del	NA	NA	A	NA	NA	T	G
Divana	T	C	A	T	A	NA	A	T	NA	G	G	C	C	A	A	C	C	G	NA	G	NA	G	NA	H	NA	A	T	C	G	T	A	A	T	G	Del	Del	NA	A	C	T	T	G
Donna	T	C	A	T	H	NA	A	T	NA	G	G	C	C	A	A	C	T	G	NA	A	NA	A	NA	H	NA	A	T	C	T	T	A	A	T	G	Del	Del	NA	A	T	C	T	G
Dragana	C	T	A	T	C	NA	A	T	NA	A	G	C	C	G	T	G	C	G	NA	A	NA	A	NA	G	NA	A	T	C	G	T	G	T	A	G	Del	Del	T	A	T	T	T	A
Dropia	T	C	A	T	H	C	A	T	NA	G	G	NA	C	A	A	C	C	G	NA	G	NA	G	NA	G	NA	A	T	G	T	T	H	NA	NA	G	Del	Del	NA	A	C	C	T	A
Eliza	C	C	G	T	C	NA	A	T	NA	G	NA	C	C	G	T	C	T	G	NA	A	NA	G	NA	G	NA	A	T	C	G	T	G	T	A	G	Del	Ins	NA	A	T	T	T	A
Elvira	T	C	G	T	C	NA	A	NA	NA	G	NA	C	C	G	T	C	C	G	NA	G	NA	A	NA	H	NA	A	T	C	G	T	G	T	A	G	Del	Del	NA	A	C	T	T	G
Emesse	T	NA	NA	T	H	C	A	T	NA	NA	NA	C	C	A	NA	C	C	G	NA	H	NA	NA	NA	G	NA	A	T	C	NA	T	A	A	T	G	Del	Del	NA	A	NA	NA	T	A
Estera	C	C	G	T	C	NA	A	T	NA	G	NA	C	C	G	T	C	C	G	NA	A	NA	A	C	H	NA	A	T	C	G	T	A	A	T	G	Del	Ins	NA	G	T	T	T	G
Euclide	C	T	G	T	H	C	A	NA	NA	A	NA	C	G	G	Un	C	C	G	NA	G	NA	A	NA	H	NA	A	T	C	G	T	G	T	A	G	Del	Del	NA	A	C	T	T	G
Exotic	C	C	A	T	NA	NA	A	T	NA	G	G	C	C	G	NA	C	C	G	NA	A	NA	A	NA	G	G	A	T	C	T	T	NA	T	A	G	Del	Ins	NA	A	T	T	T	G
Farmeur	C	C	A	T	NA	NA	A	NA	NA	G	G	C	C	A	T	C	C	G	NA	A	NA	A	NA	G	NA	A	T	C	T	T	G	T	A	G	Del	Ins	NA	A	T	T	T	A
Felix	C	C	A	T	A	NA	A	NA	NA	G	G	C	C	G	A	H	C	G	NA	A	NA	A	NA	G	NA	A	T	C	T	T	G	T	A	G	Del	Ins	NA	NA	NA	C	T	A
Ficko	C	T	G	T	NA	C	A	NA	NA	A	NA	C	C	G	T	C	C	G	NA	A	NA	A	NA	G	NA	A	T	G	G	T	G	T	A	G	Del	Del	NA	A	T	T	T	A
Flamura 86	T	C	A	T	H	C	A	T	NA	G	G	C	C	A	A	C	C	G	NA	G	NA	G	NA	G	NA	A	T	G	T	T	G	T	A	Un	Del	Del	NA	A	C	C	T	A
Forcali	C	T	G	T	NA	C	A	T	NA	A	NA	NA	C	G	A	G	C	G	NA	G	NA	G	NA	G	G	A	T	C	G	T	G	T	A	G	Del	Del	NA	A	C	T	T	A
FR1E1-4	C	T	A	T	H	NA	A	NA	NA	A	G	C	C	G	A	C	C	G	NA	A	NA	A	NA	H	G	A	T	C	G	T	G	T	A	Un	Del	Ins	NA	A	T	T	T	G
Gabi	C	C	A	T	C	NA	A	T	NA	G	G	C	C	G	A	G	C	G	NA	A	NA	G	NA	G	NA	A	T	C	G	T	G	T	A	G	Del	Del	T	A	T	C	T	A
Galloper	C	T	G	T	C	NA	C	T	NA	A	G	C	G	G	A	C	C	G	NA	G	NA	A	NA	H	NA	A	T	C	G	T	G	T	A	G	Del	NA	NA	A	T	T	T	G
Gelibalio	C	C	A	T	H	C	A	NA	C	G	G	C	G	G	A	C	C	G	NA	G	NA	G	C	H	NA	A	T	C	T	T	G	T	A	G	Del	Ins	NA	NA	C	C	T	G
Genesi	T	T	G	T	H	C	A	T	NA	A	NA	C	C	A	T	C	C	G	NA	G	NA	A	NA	G	G	A	T	C	G	T	G	T	A	G	Del	Ins	NA	A	C	T	T	A
GK Garaboly	C	C	A	T	H	NA	A	NA	NA	G	G	C	C	G	A	G	C	G	NA	A	NA	G	NA	H	G	A	T	C	T	T	A	A	T	G	Del	Ins	NA	A	T	C	T	G
Golubica	C	C	A	T	A	NA	A	T	NA	G	G	NA	C	G	A	C	C	G	NA	A	NA	A	NA	G	NA	A	T	C	T	T	G	T	A	G	Del	Del	T	NA	T	C	T	A
Gordana	C	C	A	T	A	NA	A	NA	NA	G	G	C	C	G	A	G	C	G	C	A	G	A	NA	H	NA	A	T	NA	T	T	G	T	A	G	Del	Ins	T	G	T	C	T	G
Graindor	C	C	A	T	NA	NA	A	NA	NA	G	G	C	C	G	A	C	C	G	NA	A	NA	A	NA	H	G	A	T	G	T	T	G	T	A	G	Del	Ins	NA	A	T	T	T	G
Granada	C	NA	A	T	H	NA	A	NA	NA	NA	G	C	C	G	A	C	C	G	NA	A	NA	NA	NA	H	NA	A	T	C	H	T	G	T	A	A	Del	Ins	NA	G	T	NA	T	G
Hana	C	C	G	T	C	NA	A	T	NA	G	G	C	C	G	T	G	C	G	NA	A	NA	A	NA	G	NA	A	T	H	G	T	A	A	T	G	Del	Ins	NA	A	T	C	NA	A
Ilinca	C	C	A	T	C	NA	A	NA	NA	G	G	C	C	G	T	C	C	G	NA	A	NA	G	NA	G	NA	A	T	G	G	T	G	T	A	G	Del	Del	NA	A	T	C	T	A
Illico	C	T	A	T	H	NA	A	NA	NA	A	G	C	C	G	A	C	C	G	NA	A	NA	A	NA	H	G	A	T	G	G	T	G	T	A	G	Del	Ins	NA	A	T	T	T	G
Ines	C	C	A	T	H	NA	A	T	NA	G	G	C	C	G	A	C	C	G	NA	A	NA	G	NA	H	NA	A	T	NA	T	T	G	T	A	G	Del	Del	T	A	T	C	T	G
Ingenio	C	NA	NA	T	C	NA	A	NA	NA	NA	G	C	C	G	T	C	C	G	NA	NA	NA	G	NA	H	G	A	T	C	H	T	G	T	A	G	Del	NA	NA	A	NA	NA	T	G
Isengrain	C	C	A	T	NA	NA	A	NA	NA	G	G	T	G	G	T	C	C	G	NA	A	NA	A	NA	H	NA	A	T	C	T	T	G	T	A	G	Del	Del	NA	A	T	T	T	G
Jadranka	C	C	A	T	A	NA	A	NA	NA	G	G	C	C	G	T	C	C	G	C	G	G	A	NA	G	NA	A	T	C	T	T	G	T	A	Un	Del	Del	T	A	C	C	T	A
Janica	T	C	A	T	C	NA	A	NA	NA	G	G	C	C	G	A	C	C	NA	NA	A	NA	A	NA	H	NA	A	T	C	G	T	G	T	A	G	Del	Del	T	A	T	NA	T	G
Jasna	C	C	A	T	H	NA	A	T	NA	G	G	C	C	G	A	G	C	G	NA	G	NA	G	NA	H	NA	A	T	C	T	T	A	A	T	G	Del	Del	NA	A	C	C	T	G
Kaja	C	C	A	T	H	NA	A	T	NA	G	G	C	C	A	T	C	C	G	NA	G	NA	G	NA	H	NA	A	T	C	T	T	G	T	A	G	Del	Ins	NA	A	C	C	T	G
AFZG Karla	C	T	G	T	C	NA	A	T	NA	A	G	C	C	A	A	G	C	G	NA	G	NA	G	NA	H	NA	A	T	C	G	T	A	A	T	A	Del	Del	NA	A	C	T	T	G
Kata	C	T	A	T	H	NA	A	T	NA	NA	G	C	C	NA	A	G	C	G	NA	A	NA	A	NA	G	NA	A	T	C	G	T	G	NA	NA	G	Del	Del	NA	A	T	T	T	A
Katarina	C	C	A	T	H	NA	A	T	NA	G	G	C	C	G	T	C	C	G	NA	A	NA	G	NA	G	NA	A	T	C	T	T	A	A	T	G	Del	Ins	NA	A	T	C	T	A
Kiki	C	C	A	T	A	NA	A	NA	NA	G	G	C	C	G	T	C	C	G	C	G	G	A	NA	G	NA	A	T	C	T	T	G	T	A	G	Del	Del	T	A	C	C	T	A
Klara	C	C	G	T	C	NA	A	NA	NA	G	NA	C	C	G	T	C	C	G	NA	A	NA	A	NA	G	NA	A	T	C	G	T	H	H	H	G	Del	Del	NA	A	T	T	T	A
Klasan	C	C	G	T	C	NA	A	NA	NA	G	G	C	C	G	A	G	C	G	NA	A	NA	A	NA	H	G	A	T	G	G	T	G	T	A	G	Del	Ins	NA	A	T	C	T	G
Klaudija	T	C	G	T	C	NA	A	T	NA	G	G	C	C	NA	A	NA	C	G	NA	H	NA	A	NA	H	NA	A	T	C	G	T	A	A	T	G	Del	Ins	NA	A	T	C	T	G
Kleopatra	C	C	G	T	C	NA	A	T	NA	G	NA	C	C	G	A	G	C	G	NA	A	NA	A	C	G	G	A	T	C	G	T	G	T	A	G	Del	Ins	T	G	T	C	T	A
Kraljica	C	C	A	T	C	NA	A	T	NA	G	G	C	C	G	Un	C	NA	G	C	A	G	G	NA	G	NA	A	T	G	G	T	G	T	A	G	Del	Del	NA	A	T	C	T	A
Kruna	C	NA	A	T	NA	NA	A	T	NA	NA	G	C	C	G	NA	NA	C	G	NA	A	NA	A	NA	NA	NA	A	T	C	G	T	G	T	A	G	Del	NA	NA	NA	T	T	T	NA
Kuna	C	H	A	T	NA	NA	A	T	NA	H	G	C	C	G	T	C	C	G	NA	NA	NA	A	NA	H	G	A	T	C	NA	T	NA	NA	NA	H	Del	Ins	NA	A	NA	NA	T	H
Kupa	C	C	G	T	NA	NA	A	T	NA	G	G	C	G	G	A	G	C	NA	NA	A	NA	A	C	H	NA	A	T	G	G	T	G	T	A	G	Del	Del	T	G	T	T	T	G
KWS Stherling	C	C	A	T	C	NA	A	T	NA	G	G	C	C	G	T	C	C	G	NA	A	NA	A	NA	H	G	A	T	C	T	T	G	T	A	G	Del	Ins	NA	A	T	C	T	G
20812.2.8	C	C	A	T	A	NA	A	T	NA	G	G	C	NA	NA	NA	H	C	NA	NA	A	NA	A	NA	G	C	A	T	G	H	T	NA	NA	NA	H	Del	Ins	T	A	T	NA	NA	NA
232489	NA	NA	NA	T	A	NA	A	NA	NA	G	G	C	C	A	A	G	NA	G	NA	G	NA	G	NA	H	C	A	T	C	G	T	A	NA	NA	G	Del	NA	NA	A	C	T	T	NA
39096	C	T	A	T	H	NA	A	NA	NA	A	G	C	C	G	NA	C	C	G	NA	A	NA	NA	NA	H	NA	A	T	C	G	T	G	T	A	G	Del	Ins	NA	A	T	T	T	G
Lana	C	C	A	T	C	NA	A	NA	NA	G	G	C	C	A	A	G	T	G	NA	G	NA	A	NA	H	NA	A	T	C	G	T	G	T	A	G	Del	Ins	NA	A	C	C	T	G
Lara	C	C	G	T	C	NA	A	NA	NA	G	NA	C	C	G	T	C	C	G	NA	A	NA	A	NA	G	NA	A	T	C	G	T	G	T	A	G	Del	Del	NA	A	T	T	T	A
Lela	T	C	G	T	C	NA	A	NA	NA	G	NA	C	C	G	T	C	C	G	NA	A	NA	A	NA	H	NA	A	T	G	G	T	G	T	A	G	Del	Del	NA	A	T	T	T	G
Lenta	C	C	A	T	A	NA	A	T	NA	G	G	C	C	G	A	C	C	G	NA	A	NA	NA	NA	G	NA	A	T	C	T	T	G	T	A	G	Del	Del	T	G	T	C	T	A
Leuta	C	C	A	T	C	NA	A	T	NA	G	G	C	C	G	A	G	C	G	NA	A	G	G	NA	H	NA	A	T	NA	G	T	G	T	A	G	Del	Ins	T	A	T	C	T	G
Libellula	NA	NA	A	T	H	NA	A	T	NA	A	G	C	C	G	NA	H	C	NA	NA	A	NA	A	NA	G	NA	A	T	C	G	T	G	NA	NA	G	Del	NA	NA	A	T	T	T	NA
Liberta	C	C	G	T	C	NA	A	NA	NA	G	G	C	C	G	A	G	C	G	NA	A	NA	A	NA	H	NA	A	T	C	G	T	G	T	A	NA	Del	Ins	T	A	T	C	T	G
Lipa	C	C	A	T	NA	NA	A	T	NA	G	G	C	C	A	A	NA	C	G	NA	A	NA	G	NA	H	NA	A	T	C	NA	T	G	T	A	G	Del	Del	NA	A	T	C	T	G
Livija	C	T	G	T	C	NA	A	T	NA	A	G	C	C	A	A	G	C	G	NA	G	NA	NA	NA	H	NA	A	T	C	G	T	A	A	T	G	Del	Del	NA	A	T	T	T	G
Lucija	NA	C	A	T	C	NA	A	NA	NA	G	G	C	C	G	T	C	C	G	NA	A	NA	G	NA	G	NA	A	T	G	G	T	G	T	A	G	Del	Del	T	A	T	C	T	A
Lukullus	C	C	A	T	A	NA	A	T	C	G	G	C	C	G	A	C	C	G	C	A	G	G	NA	G	NA	A	T	G	G	T	G	T	A	G	Del	Del	T	G	T	T	T	A
Luna	C	C	A	T	H	NA	A	NA	NA	G	G	C	C	G	Un	C	C	G	NA	A	NA	NA	NA	H	NA	A	T	C	T	T	G	T	A	G	Del	Ins	NA	A	T	C	T	A
Magdalen	C	T	G	T	C	NA	A	T	NA	A	G	C	C	G	T	C	C	G	NA	G	NA	G	NA	H	NA	A	T	C	G	T	G	T	A	NA	Del	Del	NA	A	C	T	T	G
Magdalena	C	T	G	T	H	NA	A	NA	NA	A	G	T	C	G	T	C	C	G	NA	G	NA	A	NA	H	NA	A	T	C	G	T	G	T	A	G	Del	Del	NA	A	T	T	T	G
Maja	NA	C	A	T	NA	NA	A	NA	NA	G	G	NA	H	G	T	C	C	G	NA	A	NA	NA	NA	H	G	A	T	H	NA	T	NA	T	A	G	Del	Ins	NA	H	NA	T	T	G
Mara	NA	C	A	T	H	NA	A	NA	NA	G	G	C	C	A	T	C	C	G	NA	H	NA	G	NA	NA	NA	A	T	C	T	T	H	H	H	G	Del	Del	NA	H	T	C	T	NA
Margita	C	C	A	T	C	NA	A	T	NA	G	G	C	C	G	T	C	T	G	C	G	G	G	NA	G	NA	A	T	C	T	T	G	T	A	NA	Del	NA	NA	A	C	C	T	A
Marija	C	C	G	T	C	NA	A	NA	NA	G	G	C	C	G	NA	C	C	G	NA	A	NA	A	NA	H	NA	A	T	C	G	T	G	T	A	NA	Del	NA	NA	A	T	C	T	G
Marshall	NA	C	A	T	H	NA	A	NA	NA	G	G	C	H	NA	NA	C	C	G	NA	G	NA	G	NA	H	NA	A	T	C	T	T	A	A	T	G	Del	NA	NA	A	C	C	T	G
Marta	C	C	A	T	C	NA	A	T	NA	G	G	C	C	G	A	G	C	G	C	A	G	G	NA	G	NA	A	T	G	G	T	G	T	A	G	Del	Del	T	A	T	C	T	A
Martina	C	C	G	T	C	NA	A	T	NA	G	NA	C	C	G	A	G	C	G	NA	G	NA	A	NA	G	NA	A	T	C	G	T	NA	T	A	G	Del	Del	T	A	C	T	T	A
Matea	C	T	G	T	C	NA	A	NA	NA	A	G	C	C	G	T	C	C	G	NA	G	NA	A	NA	G	NA	A	T	C	G	T	G	T	A	H	Del	Del	NA	A	T	T	T	A
Mia	T	C	A	T	C	NA	A	NA	NA	G	G	C	G	G	T	C	C	G	C	G	G	A	NA	H	NA	A	T	G	T	T	G	T	A	G	Del	Del	T	A	C	C	T	G
Mihelca	T	C	A	T	NA	NA	A	NA	C	G	G	C	C	A	T	C	C	G	NA	G	NA	A	NA	H	G	A	T	C	G	T	NA	T	A	A	Del	Del	NA	A	C	T	T	G
Milijana	NA	H	H	T	H	NA	A	NA	NA	H	G	C	C	A	NA	C	C	G	NA	NA	NA	NA	NA	H	NA	A	T	H	G	T	H	H	H	G	Del	Del	NA	A	C	NA	T	H
Miranda	C	C	A	T	H	C	A	NA	NA	G	G	C	G	G	A	C	C	G	NA	G	NA	G	NA	H	NA	A	T	H	T	T	A	A	T	G	Del	Ins	NA	A	C	C	T	G
Monika	T	C	A	T	H	NA	A	T	NA	G	G	C	C	G	A	C	C	G	NA	A	NA	A	NA	H	NA	A	T	G	T	T	G	T	A	G	Del	NA	T	A	T	C	T	G
Mura	C	T	G	T	NA	C	A	T	NA	A	NA	C	C	G	T	C	NA	G	NA	A	NA	NA	NA	G	NA	A	T	G	G	T	G	T	A	A	Del	Del	NA	A	T	T	T	A
MV Amanda	T	C	A	T	H	NA	A	T	NA	G	G	C	C	A	NA	C	C	G	NA	G	NA	G	NA	H	NA	A	T	C	T	T	A	A	T	G	Del	Del	NA	A	C	C	T	G
MV Karizma	C	C	A	T	A	NA	A	T	NA	G	G	C	C	G	A	C	C	G	NA	A	NA	NA	NA	H	NA	A	T	G	G	T	G	T	A	G	Del	Del	NA	G	T	T	T	A
Mv Nemere	T	C	A	T	C	C	A	NA	NA	G	G	C	C	A	T	C	C	G	NA	G	NA	A	NA	H	NA	A	T	G	T	T	G	T	A	G	Del	Del	NA	A	C	C	T	G
MV Palotas	T	C	A	T	H	C	A	T	NA	G	G	C	C	A	A	C	NA	G	NA	G	NA	G	NA	H	NA	A	T	C	T	T	A	A	T	G	Del	Del	NA	A	NA	C	T	G
Mv Verbunkos	C	C	A	T	C	NA	A	NA	C	G	G	C	C	G	T	C	C	G	NA	G	NA	G	NA	H	NA	A	T	G	G	T	G	T	A	G	Del	Del	NA	A	C	C	T	G
Mv Nador	T	C	A	T	H	NA	A	NA	NA	G	G	NA	C	A	Un	C	C	G	NA	G	NA	G	NA	H	NA	A	T	H	T	T	G	T	A	G	Del	Ins	NA	A	C	C	T	G
Natalija	T	C	A	T	A	NA	A	T	NA	G	G	C	C	A	T	G	C	G	NA	A	NA	A	NA	H	NA	A	T	C	T	T	A	A	T	G	Del	Del	NA	A	T	C	T	G
Nena	NA	NA	A	T	NA	NA	A	T	NA	H	G	C	C	NA	A	G	C	G	NA	A	NA	NA	NA	H	NA	A	T	C	G	T	G	T	A	G	Del	Ins	T	A	H	NA	NA	H
Nevena	C	T	NA	T	C	NA	A	T	NA	A	G	T	G	G	NA	C	C	G	NA	A	NA	A	NA	H	NA	A	T	C	G	T	G	T	A	G	Del	Del	NA	NA	T	T	T	G
Nika	C	C	A	T	H	NA	A	T	NA	G	G	NA	C	G	A	G	C	NA	NA	A	NA	G	NA	H	G	A	T	C	T	T	A	A	T	G	Del	Ins	NA	A	T	C	T	G
NS Artemida	C	C	A	T	H	NA	A	T	NA	G	G	C	C	G	A	G	C	G	C	A	G	G	NA	G	NA	A	T	G	T	T	G	NA	NA	G	Del	Del	T	A	T	C	T	A
NS Desetka	C	C	A	T	C	NA	A	T	C	G	G	C	G	G	T	C	C	G	NA	G	NA	NA	NA	G	NA	A	T	G	G	T	G	T	A	G	Del	Del	NA	G	C	C	T	A
NS Rana	T	T	G	T	H	NA	A	T	NA	A	G	C	C	A	A	G	C	G	C	G	G	NA	NA	H	NA	A	T	C	G	T	G	T	A	G	Del	Del	T	A	C	T	T	G
Olimpija	NA	C	A	T	A	NA	A	T	NA	G	G	C	C	A	A	C	NA	G	NA	G	NA	G	NA	H	NA	A	T	C	G	T	A	A	T	G	Del	Del	NA	A	C	T	T	G
Oluja	C	C	H	T	C	NA	A	NA	NA	G	G	C	NA	G	T	C	C	G	C	G	G	NA	NA	NA	NA	A	T	NA	G	T	G	T	A	G	Del	Ins	T	H	C	NA	T	H
OS Alka	C	C	A	T	C	NA	A	T	NA	G	G	C	C	G	A	G	C	G	NA	A	G	G	NA	H	NA	A	T	G	G	T	G	T	A	G	Del	Ins	T	A	T	C	T	G
Os Jelena	NA	C	A	T	NA	NA	A	NA	NA	G	G	C	C	G	NA	G	C	G	NA	H	NA	NA	NA	H	G	A	T	NA	T	T	G	NA	NA	G	Del	NA	NA	A	NA	NA	T	G
Osječanka	T	C	A	T	H	NA	A	T	NA	G	G	C	C	A	A	C	C	G	NA	A	NA	G	NA	H	NA	A	T	C	T	T	A	A	T	G	Del	Del	NA	A	C	C	T	G
Osječka 21	C	C	A	T	A	NA	A	NA	NA	G	G	C	C	G	T	C	C	G	NA	A	NA	A	NA	G	NA	A	T	C	T	T	G	T	A	G	Del	Del	T	NA	T	C	T	A
Osječka Crvenka	T	C	A	T	H	NA	A	NA	NA	G	G	C	C	A	T	C	C	NA	NA	A	NA	G	NA	H	NA	A	T	C	T	T	G	T	A	G	Del	Del	NA	A	T	C	T	G
Pannonikus	C	C	A	T	A	NA	A	T	NA	G	G	C	C	G	T	C	C	G	NA	A	NA	G	NA	G	NA	A	T	C	G	T	G	T	A	G	Del	Ins	T	G	T	T	T	A
Panonija	C	C	A	T	H	NA	A	T	NA	G	G	NA	C	G	A	G	C	G	NA	A	NA	NA	NA	G	NA	A	T	G	T	T	G	T	A	G	Del	Del	NA	A	T	C	T	A
Panonka	C	C	A	T	H	NA	A	T	NA	G	G	C	C	G	A	G	C	G	NA	A	NA	G	NA	H	NA	A	T	C	T	T	G	T	A	G	Del	Ins	NA	A	T	C	T	G
Patria	C	C	A	T	A	NA	A	T	NA	G	G	C	C	G	A	C	T	G	NA	G	NA	A	NA	H	NA	A	T	C	T	T	A	A	T	G	Del	Ins	NA	A	C	C	T	G
Pesma	C	NA	A	T	NA	NA	A	T	NA	NA	G	C	C	G	T	G	C	G	NA	H	NA	A	NA	G	NA	A	T	NA	G	T	NA	NA	NA	G	Del	Del	T	H	NA	T	T	A
Petra	C	NA	H	T	Un	NA	A	T	NA	H	G	C	C	G	NA	NA	C	G	NA	A	NA	A	NA	G	NA	A	T	H	G	T	G	T	A	G	Del	NA	NA	A	T	NA	T	A
Pobeda	C	C	A	T	H	NA	A	T	NA	G	G	C	C	G	T	G	C	G	NA	G	NA	NA	NA	G	NA	A	T	C	T	T	NA	A	T	G	Del	Del	NA	G	NA	C	T	A
Prima NS	NA	C	G	T	C	NA	A	T	NA	G	G	C	C	A	T	G	C	G	NA	A	NA	A	NA	H	NA	A	T	C	G	T	G	NA	NA	G	Del	Del	NA	A	T	C	T	G
Rapsodija	T	C	NA	T	H	NA	A	T	C	G	G	NA	C	A	A	C	C	G	NA	NA	NA	NA	NA	H	NA	A	T	C	T	T	G	T	A	G	Del	Del	NA	A	NA	C	T	G
Rebeka	C	T	G	T	NA	NA	C	T	NA	A	NA	C	G	G	T	C	C	G	NA	G	NA	A	NA	H	NA	A	T	G	G	T	G	T	A	G	Del	Del	NA	A	C	T	T	G
Renann	T	C	A	T	NA	NA	A	NA	NA	G	G	C	C	A	T	C	C	G	NA	G	NA	A	NA	H	NA	A	T	G	G	T	G	T	A	G	Del	Ins	NA	A	C	T	T	G
Renata	C	C	A	T	C	NA	A	NA	NA	G	G	C	C	G	T	C	C	G	NA	A	NA	G	C	G	NA	A	T	G	G	T	G	T	A	G	Del	Ins	NA	G	T	C	T	A
RL.4137	T	T	G	T	H	C	A	T	C	A	NA	C	G	G	A	C	C	G	C	A	G	A	NA	G	NA	A	T	C	G	T	G	T	A	G	Del	Del	T	A	T	T	T	A
Romana	C	C	G	T	C	NA	A	T	NA	G	NA	C	H	G	A	C	C	G	NA	A	NA	A	NA	G	NA	A	T	G	G	T	H	H	H	NA	Del	NA	NA	A	T	T	T	A
Sagittario	C	C	A	T	H	NA	A	T	NA	G	G	C	C	G	T	C	C	G	NA	A	NA	A	NA	H	NA	A	T	G	T	T	G	T	A	H	Del	NA	NA	NA	T	C	T	A
San Pastore	C	C	A	T	A	NA	A	NA	C	G	G	C	C	G	A	G	C	G	NA	A	NA	NA	NA	H	NA	A	T	NA	T	T	G	T	A	G	Del	Del	NA	A	T	C	T	G
Sana	C	H	H	T	H	NA	A	T	NA	NA	G	C	C	G	A	G	NA	G	NA	NA	NA	NA	NA	H	G	A	T	G	H	T	NA	NA	NA	G	Del	Ins	T	A	H	NA	T	G
Sanja	C	C	G	T	NA	NA	A	T	NA	G	G	C	G	G	A	G	C	G	NA	A	NA	A	C	H	NA	A	T	C	G	T	A	A	T	G	Del	Del	NA	G	T	T	T	G
Sebasta	T	NA	H	T	NA	NA	A	NA	NA	H	G	C	C	NA	T	C	NA	G	NA	NA	NA	NA	NA	G	NA	A	T	C	G	T	G	T	A	G	Del	Ins	NA	A	NA	NA	T	A
Seka	C	C	A	T	H	NA	A	NA	NA	G	G	C	C	G	A	G	C	G	NA	NA	NA	G	NA	H	G	A	T	H	T	T	G	T	A	G	Del	NA	NA	A	H	C	T	H
Senka	C	C	A	T	H	NA	A	T	NA	G	G	C	C	G	NA	NA	C	G	NA	A	NA	NA	NA	G	NA	A	T	H	G	T	G	T	A	G	Del	Del	NA	A	T	C	T	A
Silvija	C	C	A	T	A	NA	A	NA	NA	G	G	C	G	G	T	C	C	G	NA	A	NA	G	NA	H	NA	A	T	C	T	T	A	A	T	G	Del	Del	NA	A	T	C	T	G
Simonida	NA	T	G	T	H	NA	A	T	NA	A	G	C	C	A	A	G	C	G	C	G	G	A	NA	H	NA	A	T	C	G	T	G	T	A	G	Del	Del	T	A	NA	T	T	G
Sirtaki	C	C	A	T	C	C	A	NA	NA	G	G	C	C	G	T	C	C	G	NA	A	NA	A	NA	H	NA	A	T	C	NA	T	G	T	A	G	Del	Del	NA	A	T	C	T	G
Sisy	C	T	G	T	NA	C	A	NA	NA	A	NA	C	C	G	T	C	C	G	NA	A	NA	A	NA	G	NA	A	T	G	G	T	G	T	A	G	Del	Del	NA	A	T	T	T	A
Sivka	C	C	A	T	H	NA	A	T	NA	G	G	C	C	G	A	G	C	G	NA	A	NA	G	NA	G	NA	A	T	C	T	T	A	A	T	G	Del	Del	NA	A	T	C	T	A
Slavonija	C	C	A	T	A	NA	A	T	NA	G	G	C	C	G	T	C	C	G	NA	A	NA	A	NA	G	G	A	T	C	T	T	G	T	A	G	Del	Del	T	A	T	C	T	A
Sofija	T	C	G	T	C	NA	A	T	NA	G	G	C	H	G	A	H	C	NA	NA	H	NA	A	NA	H	NA	A	T	C	G	T	H	NA	NA	G	Del	Ins	NA	A	NA	C	T	G
Sofru	C	C	A	T	C	NA	A	NA	NA	G	G	C	C	G	T	C	C	G	NA	A	NA	A	NA	G	NA	A	T	C	T	T	H	A	T	G	Del	Ins	NA	A	T	C	T	A
Soissons	C	T	G	T	C	NA	A	NA	NA	A	G	T	G	G	T	C	C	G	NA	G	NA	A	NA	H	NA	A	T	C	G	T	G	T	A	G	Del	Del	NA	A	T	T	T	G
Solehio	C	C	A	T	H	NA	A	NA	NA	G	G	T	C	G	T	C	C	G	NA	A	NA	A	NA	H	NA	A	T	C	T	T	G	T	A	G	Del	Del	NA	A	T	T	T	G
Srpanjka	C	C	A	T	C	NA	A	T	NA	G	G	C	C	G	A	G	C	G	C	G	G	G	NA	G	NA	A	T	C	G	T	G	T	A	G	Del	Del	NA	A	C	C	T	A
Stamena	T	C	A	T	H	NA	A	T	NA	G	G	C	C	A	T	C	C	G	NA	A	G	G	NA	H	NA	A	T	C	T	T	A	A	T	G	Del	Del	NA	A	C	C	T	G
Super Žitarka	C	C	G	T	C	NA	A	NA	NA	G	NA	C	C	G	T	C	C	G	NA	A	NA	A	NA	G	NA	A	T	C	G	T	G	T	A	NA	Del	Del	NA	A	T	T	T	A
Superzlatna	C	C	G	T	C	NA	C	T	NA	G	G	C	C	G	A	G	C	G	NA	A	NA	A	NA	H	NA	A	T	G	G	T	G	T	A	G	Del	Ins	NA	A	T	C	T	G
Ševa	C	C	A	T	C	NA	A	T	NA	G	G	C	C	G	NA	NA	C	G	NA	A	NA	G	NA	G	NA	A	T	G	G	T	G	T	A	G	Del	Del	NA	A	T	C	T	A
Tena	T	C	A	T	H	NA	A	T	NA	G	G	C	C	A	A	C	C	G	NA	A	NA	A	NA	H	NA	A	T	C	T	T	G	T	A	G	Del	Del	NA	A	NA	C	T	G
Teuta	C	C	A	T	H	NA	A	T	NA	G	G	C	C	G	A	G	C	G	NA	A	NA	G	NA	H	NA	A	T	C	T	T	G	T	A	G	Del	Ins	NA	A	T	C	T	G
Tika Taka	C	C	G	T	C	NA	A	NA	NA	G	G	C	G	G	NA	C	C	G	NA	A	NA	A	NA	H	G	A	T	C	G	T	G	T	A	G	Del	NA	NA	A	T	C	T	G
Tina	C	T	G	T	H	NA	A	T	NA	A	G	C	G	G	T	C	NA	G	NA	A	NA	A	NA	H	NA	A	T	G	G	T	G	T	A	G	Del	Ins	T	A	T	T	T	G
Tonka	C	C	A	T	C	NA	A	T	NA	G	G	C	C	G	A	G	C	G	C	A	G	G	NA	H	NA	A	T	C	G	T	G	T	A	G	Del	Del	T	A	T	C	T	G
Tornado	C	C	A	T	C	NA	A	NA	NA	G	G	C	G	G	T	C	C	G	C	A	G	G	NA	H	NA	A	T	G	G	T	G	T	A	G	Del	Ins	T	A	T	C	T	G
Tosunbey	C	C	A	T	C	C	A	NA	NA	G	G	C	C	A	A	C	C	G	NA	G	NA	G	NA	H	G	A	T	C	T	T	G	T	A	G	Del	Del	NA	A	C	C	T	G
Venesa	C	T	G	T	C	NA	A	NA	NA	A	G	C	G	G	A	G	C	G	NA	G	NA	A	NA	H	NA	A	T	C	G	T	G	T	A	G	Del	Del	NA	A	T	T	T	G
Viktorija	C	C	A	T	C	NA	A	NA	NA	G	G	C	C	G	A	C	C	G	NA	A	NA	G	NA	NA	NA	A	T	C	T	T	G	T	A	G	Del	Del	T	A	T	C	T	NA
Vila	C	C	G	T	C	NA	A	T	NA	G	NA	C	C	G	A	C	C	G	NA	A	NA	NA	C	G	NA	A	T	C	G	T	G	T	A	G	Del	Ins	T	NA	T	C	T	A
Vuka	C	C	A	T	NA	NA	A	NA	NA	G	G	C	G	G	A	G	C	G	NA	A	NA	A	C	H	NA	A	T	G	T	T	G	T	A	G	Del	Del	T	NA	T	T	T	G
Vulkan	T	T	G	T	H	NA	C	T	NA	A	NA	NA	G	G	NA	G	T	G	NA	G	NA	A	NA	H	NA	A	T	C	G	T	G	T	A	G	Del	Del	NA	A	C	T	T	G
Waldinger	C	T	A	T	H	NA	A	NA	NA	A	G	C	C	G	A	C	C	G	NA	A	NA	A	NA	H	NA	A	T	C	G	T	G	T	A	G	Del	Ins	NA	A	T	T	T	G
Zlata	T	C	A	T	H	NA	A	NA	NA	G	G	C	C	G	NA	H	C	G	C	A	G	G	NA	H	G	A	T	H	T	T	A	A	T	NA	Del	Del	T	A	T	NA	T	G
Zlatna Dolina	C	C	G	T	C	NA	A	T	NA	G	NA	C	C	G	NA	NA	C	NA	NA	A	NA	A	NA	H	NA	A	T	C	G	T	A	A	T	G	Del	Del	NA	NA	T	C	T	NA
Zlatoklasa	C	C	G	T	C	NA	A	NA	NA	G	G	C	C	G	A	G	C	G	NA	A	NA	A	NA	H	NA	A	T	C	G	T	A	A	T	G	Del	Del	NA	A	T	C	T	G
Zrinka	T	C	A	T	C	NA	A	T	NA	G	G	C	C	A	A	C	C	G	NA	A	NA	G	NA	H	NA	A	T	C	G	T	G	T	A	G	Del	Ins	NA	A	T	C	T	G
Zvezdana	C	C	A	T	H	NA	A	T	NA	G	G	C	C	G	A	C	C	G	NA	G	NA	G	NA	H	NA	A	T	C	T	T	A	A	T	G	Del	Del	NA	A	C	C	T	G
Željka	C	C	A	T	A	NA	A	NA	NA	G	G	C	C	G	A	G	C	G	NA	A	NA	NA	NA	G	NA	A	T	G	T	T	G	T	A	G	Del	Del	T	A	T	C	T	A
Žitarka	NA	T	NA	T	NA	NA	A	NA	NA	A	G	C	C	G	T	C	C	G	NA	A	NA	A	C	G	G	A	T	C	G	T	G	T	A	G	Del	Ins	NA	NA	T	T	T	A
