# Supplementary material for: Validation of QTLs for Resistance to Pre-Harvest Sprouting in a Panel of European Wheat Cultivars
Source: Plants (Basel). 2025 Apr 29;14(9):1342. doi: 10.3390/plants14091342 (PMC12073241; doi:10.3390/plants14091342)
Supplement: Supplementary file 1 [file plants-14-01342-s001.zip › Table S4.xlsx]

## Sheet: Table S4
Table S4. Comparison of allelic effects at 22 KASP markers on germination index (GI) in four environments and across-environment average
				Environment
				ZG2018		ZG2019		ZG2020		OS2020		Across Env
KASP name	Chromosome	Allele Frequency (%)	Allele	Mean ± SD		Mean ± SD		Mean ± SD		Mean ± SD		Mean ± SD
TaSdr-B1	2B	4.41989	A	0.59a ± 0.27		0.40a ± 0.35		0.27a ± 0.26		0.36a ± 0.32		0.41a ± 0.29
		95.5801	G	0.50a ± 0.25		0.36a ± 0.21		0.19a ± 0.16		0.34a ± 0.24		0.35a ± 0.18
TaMFT_721J	3A	73.1844	C	0.49a ± 0.25		0.35a ± 0.20		0.20a ± 0.16		0.34a ± 0.25		0.34a ± 0.16
		26.8156	G	0.52a ± 0.22		0.38a ± 0.23		0.19a ± 0.14		0.31a ± 0.22		0.35a ± 0.16
KASP-314	3A	95.7895	C	0.49a ± 0.24		0.36a ± 0.22		0.20a±0.17		0.33a ± 0.25		0.34a±0.19
		4.21053	T	0.57a ± 0.31		0.30a ± 0.10		0.13a±0.11		0.22a ± 0.16		0.31a±0.15
TaPHS1-646	3A	20	A	0.54a ± 0.26		0.44a ± 0.22		0.26a ± 0.19		0.41a ± 0.24		0.40a ± 0.17
		80	G	0.49a ± 0.25		0.34b ± 0.21		0.17b ± 0.15		0.32b ± 0.24		0.33b ± 0.16
TaPHS1-666	3A	21.7877	G	0.56a ± 0.25		0.44a ± 0.21		0.26a ± 0.18		0.42a ± 0.22		0.41a ± 0.16
		78.2123	A	0.49a ± 0.24		0.35b ± 0.21		0.18b ± 0.15		0.31b ± 0.24		0.33b ± 0.16
TaPHS1-646/TaPHS1-666	3A	20.4678	AT	0.54a ± 0.26		0.45a ± 0.22		0.26a ± 0.19		0.41a ± 0.23		0.41a ± 0.18
		79.5322	GA	0.49a ± 0.25		0.35b ± 0.21		0.18b ± 0.14		0.32b ± 0.25		0.33b ± 0.18
BobWhite_rep_c64944_264	3B	23.4973	T	0.44b ± 0.28		0.38a ± 0.22		0.24a ± 0.16		0.40a ± 0.24		0.36a ± 0.17
		76.5027	C	0.53a ± 0.24		0.35a ± 0.21		0.18b ± 0.15		0.31b ± 0.24		0.34a ± 0.16
KASP471	3B	88.9474	C	0.5a ± 0.25		0.37a ± 0.22		0.20a ± 0.17		0.35a ± 0.25		0.35a ± 0.17
		11.0526	G	0.53a ± 0.25		0.34a ± 0.21		0.15a ± 0.11		0.27a ± 0.17		0.33a ± 0.14
KASP765	3B	22.1649	A	0.49a ± 0.25		0.43a ± 0.22		0.28a ± 0.17		0.47a ± 0.25		0.41a ± 0.18
		77.8351	G	0.50a ± 0.24		0.34b ± 0.20		0.17b ± 0.16		0.29b ± 0.23		0.33b ± 0.16
Vp1B-83	3B	57.3034	DEL	0.50a ± 0.26		0.38a ± 0.23		0.22a ± 0.19		0.38a ± 0.27		0.37a ± 0.18
		42.6966	INS	0.51a ± 0.24		0.35a ± 0.20		0.18a ± 0.12		0.29b ± 0.21		0.33a ± 0.15
wsnp_Ex_c16378_24870688	3B	8.64865	G	0.54a ± 0.28		0.36a ± 0.20		0.20a ± 0.14		0.33a ± 0.25		0.34a ± 0.16
		91.3514	A	0.50a ± 0.25		0.34a ± 0.21		0.16a ± 0.16		0.31a ± 0.24		0.35a ± 0.16
wsnp_Ku_rep_c72700_72370664	3B	64.4809	G	0.50a ± 0.24		0.36a ± 0.20		0.20a ± 0.16		0.34a ± 0.23		0.35a ± 0.15
		35.5191	A	0.51a ± 0.26		0.35a ± 0.22		0.18a ± 0.17		0.31a ± 0.25		0.34a ± 0.18
BS00072025_51	4A	69.0217	A	0.52a ± 0.24		0.36a ± 0.21		0.22a ± 0.17		0.38a ± 0.26		0.37a ± 0.17
		30.9783	G	0.47a ± 0.25		0.36a ± 0.21		0.13b ± 0.10		0.24b ± 0.17		0.30b ± 0.14
BS00037019_51	4A	80.3279	C	0.52a ± 0.24		0.37a ± 0.21		0.21a ± 0.17		0.37a ± 0.25		0.37a ± 0.16
		19.6721	T	0.42b ± 0.25		0.30a ± 0.20		0.13b ± 0.11		0.20b ± 0.17		0.27b ± 0.15
IAAV615	4A	80.4348	G	0.52a ± 0.24		0.37a ± 0.21		0.21a ± 0.16		0.37a ± 0.25		0.36a ± 0.16
		19.5652	A	0.43b ± 0.25		0.30a ± 0.20		0.14b ± 0.11		0.22b ± 0.17		0.28b ± 0.15
BS00037019_51/IAAV615	4A	81.1111	CG	0.53a ± 0.24		0.38a ± 0.21		0.21a ± 0.17		0.37a ± 0.25		0.36a ± 0.18
		18.8889	TA	0.43b ± 0.25		0.31a ± 0.21		0.13b ± 0.11		0.21b ± 0.17		0.27b ± 0.17
RAC875_c21369_425	4A	42.1965	G	0.51a ± 0.25		0.36a ± 0.22		0.24a ± 0.2		0.36a ± 0.26		0.36a ± 0.18
		57.8035	A	0.49a ± 0.23		0.35a ± 0.18		0.16b ± 0.11		0.29a ± 0.21		0.33a ± 0.13
TaMKK3-A	4A	41.8848	T	0.59a ± 0.24		0.40a ± 0.22		0.27a ± 0.19		0.47a ± 0.26		0.42a ± 0.16
		58.1152	G	0.42b ± 0.23		0.33b ± 0.20		0.14b ± 0.11		0.23b ± 0.18		0.28b ± 0.14
wsnp_Ex_rep_c66324_64493429	4A	60.989	C	0.55a ± 0.23		0.40a ± 0.22		0.23a ± 0.17		0.41a ± 0.26		0.39a ± 0.16
		39.011	T	0.42b ± 0.25		0.30b ± 0.19		0.13b ± 0.13		0.21b ± 0.16		0.27b ± 0.14
KASP8426	5A	53.1073	A	0.51a ± 0.27		0.36a ± 0.21		0.20a ± 0.17		0.32a ± 0.24		0.35a ± 0.17
		46.8927	T	0.49a ± 0.23		0.36a ± 0.21		0.19a ± 0.15		0.36a ± 0.25		0.35a ± 0.16
KASP868	5A	69.1489	C	0.50a ± 0.25		0.36a ± 0.21		0.21a ± 0.17		0.35a ± 0.25		0.35a ± 0.17
		30.8511	G	0.53a ± 0.24		0.37a ± 0.23		0.18a ± 0.14		0.31a ± 0.22		0.35a ± 0.16
KASP907	5A	6.34921	T	0.55a ± 0.23		0.41a ± 0.22		0.23a ± 0.11		0.40a ± 0.25		0.39a ± 0.15
		93.6508	C	0.49a ± 0.24		0.35a ± 0.21		0.19a ± 0.16		0.33a ± 0.24		0.34a ± 0.16
RAC875_c1638_165	7B	33.3333	G	0.49a ± 0.24		0.36a ± 0.21		0.22a ± 0.18		0.34a ± 0.24		0.35a ± 0.17
		66.6667	A	0.50a ± 0.25		0.36a ± 0.21		0.18a ± 0.14		0.32a ± 0.24		0.34a ± 0.16
wsnp_Ex_c908_1754208	7B	29.7753	C	0.50a ± 0.24		0.40a ± 0.21		0.25a ± 0.19		0.40a ± 0.26		0.38a ± 0.17
		70.2247	T	0.50a ± 0.25		0.35a ± 0.21		0.18b ± 0.15		0.31b ± 0.24		0.34a ± 0.16
GI means of alternative alleles followed by the same letter are not significantly different based on single marker regression
PHS-tolerant alleles at markers with significant effect across environments are marked in bold
