# Supplementary material for: Validation of QTLs for Resistance to Pre-Harvest Sprouting in a Panel of European Wheat Cultivars
Source: Plants (Basel). 2025 Apr 29;14(9):1342. doi: 10.3390/plants14091342 (PMC12073241; doi:10.3390/plants14091342)
Supplement: Supplementary file 1 [file plants-14-01342-s001.zip › Table S5.xlsx]

## Sheet: Table
Table S5. Detailed list of Kompetitive Allele Specific PCR (KASP) markers used for targeted validation of genomic regions associated with pre-harvest sprouting resistance in wheat, including gene or QTL context, variant type, observed alleles, full primer sequences, and original source references
Marker ID (KASP)	Associated QTL / Gene	Chromosome	Variant Type	Source Reference	Observed Variants (Alleles)	Sequence (5ʹ-3ʹ)	Allele specific primer1	Allele specific primer2	Common primer
TaSdr-B1	TaSdr-B1	2B	SNP	Rasheed, A., Wen, W., Gao, F., Zhai, S., Jin, H., Liu, J., Guo, Q., Zhang, Y., Dreisigacker, S., Xia, X., & He, Z. (2016). Development and validation of KASP assays for genes underpinning key economic traits in bread wheat. Theoretical and Applied Genetics, 129(10), 1843–1860. https://doi.org/10.1007/s00122-016-2743-x	A/G	TCTTAAGCCGGCACGGCACCGGGACCCAACGCCGTGCACTCCGTCCACCCCCGTCAGCAGACTTCGACTCGC[A/G]CGTGCACGCAATGGCCATGGTGCAGCCGGCGGACATGGCCGTCAAGGCCAACGAGATCCTCGCGCGGTTCCGGCCCATCGCGCC	TCAGCAGACTTCGACTCGCA	TCAGCAGACTTCGACTCGCG	AGGATCTCGTTGGCCTTGACG
TaMFT_1617R	TaMFT-A1 (-222)	3A	SNP	Rasheed, A., Wen, W., Gao, F., Zhai, S., Jin, H., Liu, J., Guo, Q., Zhang, Y., Dreisigacker, S., Xia, X., & He, Z. (2016). Development and validation of KASP assays for genes underpinning key economic traits in bread wheat. Theoretical and Applied Genetics, 129(10), 1843–1860. https://doi.org/10.1007/s00122-016-2743-x	A/G	n.a.	CGTGCATGCAGCCTACGCATACGTA	CGTGCATGCAGCCTACGCATACGTG	TGATCCATGCACGCATCAGCGATCG
TaMFT_721J	TaMFT-A1	3A	SNP	Liu, S., Sehgal, S. K., Li, J., Lin, M., Trick, H. N., Yu, J., Gill, B. S., & Bai, G. (2013). Cloning and characterization of a critical regulator for preharvest sprouting in wheat. Genetics, 195(1), 263–273. https://doi.org/10.1534/genetics.113.152330	G/C	n.a.	GTCCTTCCAGAGGCCATGTCG	GTCCTTCCAGAGGCCATGTGC	ACAGGTCAAGCGACACGTAGCC
TaPHS1-646	TaMFT (TaPHS1)	3A	SNP	Liu, S., Sehgal, S. K., Li, J., Lin, M., Trick, H. N., Yu, J., Gill, B. S., & Bai, G. (2013). Cloning and characterization of a critical regulator for preharvest sprouting in wheat. Genetics, 195(1), 263–273. https://doi.org/10.1534/genetics.113.152330	G/A	GTGTCTGCAGGATAGTGGTTAACATACCGGGTGGAACAGATGCAACTAAAG[G/A]T[T/C]AGTACTTTATTTATGAC[A/T]AATGGATCATTAGTTTCATATAACACTCACAATACATT	GGTGGAACAGATGCAACTAAAGG	GGTGGAACAGATGCAACTAAAGA	GTGAGTGTTATATGAAACTAATGATCCATT
TaPHS1-666	TaMFT (TaPHS1)	3A	SNP	Liu, S., Sehgal, S. K., Li, J., Lin, M., Trick, H. N., Yu, J., Gill, B. S., & Bai, G. (2013). Cloning and characterization of a critical regulator for preharvest sprouting in wheat. Genetics, 195(1), 263–273. https://doi.org/10.1534/genetics.113.152330	A/T	GTGTCTGCAGGATAGTGGTTAACATACCGGGTGGAACAGATGCAACTAAAG[G/A]T[T/C]AGTACTTTATTTATGAC[A/T]AATGGATCATTAGTTTCATATAACACTCACAATACATT	GTGAGTGTTATATGAAACTAATGATCCATTT	GTGAGTGTTATATGAAACTAATGATCCATTA	ACCGGGTGGAACAGATGCAACTAAA
KASP-314	TaMFT-A1 (-314)	3A	SNP	Shao, M., Bai, G., Rife, T. W., Poland, J., Lin, M., Liu, S., Chen, H., Kumssa, T., Fritz, A., Trick, H., Li, Y., & Zhang, G. (2018). QTL mapping of pre-harvest sprouting resistance in a white wheat cultivar Danby. Theoretical and Applied Genetics, 131(8), 1683–1697. https://doi.org/10.1007/s00122-018-3107-5	T/C	n.a.	GCACCCAGATCATCACCCCAT	GCACCCAGATCATCACCCCAC	TGCATGTACAGGTCAAGCGA
BobWhite_rep_c64944_264		3B	SNP	Cabral, A. L., Jordan, M. C., McCartney, C. A., You, F. M., Humphreys, D. G., MacLachlan, R., & Pozniak, C. J. (2014). Identification of candidate genes, regions and markers for pre-harvest sprouting resistance in wheat (Triticum aes-tivum L.). BMC Plant Biology, 14(1), 1–12. https://doi.org/10.1186/s12870-014-0340-1	C/T	ATCAAGCGCTACATCGGGAGCATCGTGCCGCCTGGCGACAATTACTATGC[T/C]GCGCTCAATTCAGCCGTGTTCAGTGACGGATCCTTCTGCTACGTGCCCAA	GCCTGGCGACAATTACTATGCC	GCCTGGCGACAATTACTATGCT	1 - GTAGCAGAAGGATCCGTCACTGAA 2 - ATCCGTCACTGAACACGGCTGAATT
RAC875_c530_354		3B	SNP	Cabral, A. L., Jordan, M. C., McCartney, C. A., You, F. M., Humphreys, D. G., MacLachlan, R., & Pozniak, C. J. (2014). Identification of candidate genes, regions and markers for pre-harvest sprouting resistance in wheat (Triticum aes-tivum L.). BMC Plant Biology, 14(1), 1–12. https://doi.org/10.1186/s12870-014-0340-1	T/C	AAGATCACCGAGGTGTTGCGGTTGAATGAAGAGCTGAACACGAGGGACGA[T/C]GCATGGAGGTTCCATGACACGATGCAGAAGTTCTTGAAGAAGGCCGACGA	GTGTCATGGAACCTCCATGCG	GTGTCATGGAACCTCCATGCA	1 -ATCACCGAGGTGTTGCGGTTGAAT 2 - GTGTTGCGGTTGAATGAAGAGCTGAA
RAC875_rep_c116515_181		3B	SNP	Cabral, A. L., Jordan, M. C., McCartney, C. A., You, F. M., Humphreys, D. G., MacLachlan, R., & Pozniak, C. J. (2014). Identification of candidate genes, regions and markers for pre-harvest sprouting resistance in wheat (Triticum aes-tivum L.). BMC Plant Biology, 14(1), 1–12. https://doi.org/10.1186/s12870-014-0340-1	A/G	ATGACCACTGTGTGTGAAGAAGTGCAGTACCTTTACCCTTATTCTTGTCC[A/G]TTGGTAAAAGCTCTTCAGCACCGATTTTCATGTCAGCATTAGATGAGCGC	AGTACCTTTACCCTTATTCTTGTCCA	GTACCTTTACCCTTATTCTTGTCCG	1 - TAATGCTGACATGAAAATCGGTGCTGAA 2 - AAAATCGGTGCTGAAGAGCTTTTACCAA
wsnp_Ex_c16378_24870688		3B	SNP	Cabral, A. L., Jordan, M. C., McCartney, C. A., You, F. M., Humphreys, D. G., MacLachlan, R., & Pozniak, C. J. (2014). Identification of candidate genes, regions and markers for pre-harvest sprouting resistance in wheat (Triticum aes-tivum L.). BMC Plant Biology, 14(1), 1–12. https://doi.org/10.1186/s12870-014-0340-1	A/G	AGGTACTCAGCACTCACATTACGCCTAACTTGTTCTTCGCCTTTTAACTTGCAGTGCCTCCCATCACCAGGTGAAAAAGAATGCACCGATGCTTCCTGTA[A/G]AGACTCTATTTCACAATGCTGATCTTTTGCTACAGCTAATACGAGAACTCGTGCCCTCTCAGGGATATGTATTTCTTCATCCATATGGCAATATCTTCGG	AAGAATGCACCGATGCTTCCTGTAA	GAATGCACCGATGCTTCCTGTAG	1 - GGCACGAGTTCTCGTATTAGCTGTA 2 - GCTGTAGCAAAAGATCAGCATTGTGAAAT
wsnp_Ku_rep_c72700_72370664		3B	SNP	Cabral, A. L., Jordan, M. C., McCartney, C. A., You, F. M., Humphreys, D. G., MacLachlan, R., & Pozniak, C. J. (2014). Identification of candidate genes, regions and markers for pre-harvest sprouting resistance in wheat (Triticum aes-tivum L.). BMC Plant Biology, 14(1), 1–12. https://doi.org/10.1186/s12870-014-0340-1	A/G	GCCAAAATTGCTGTAGCCAATTTTGTCGCTATAGTTTTGGGGTGGGTCAAGGAATGATCGCATCATTGAATAATTTGAGATTTGACAGCACGCTTGCTCG[A/G]ACTTATCATGTGTAACATTGAGAAAGGTGGATTTTACTTGTAAAGTTT	TGACAGCACGCTTGCTCGA	TGACAGCACGCTTGCTCGG	1 - TACAAGTAAAATCCACCTTTCTCAATGTTA 2 - ATCCACCTTTCTCAATGTTACACATGATAA
KASP471	Qphs.pseru-3B.1	3B	SNP	Shao, M., Bai, G., Rife, T. W., Poland, J., Lin, M., Liu, S., Chen, H., Kumssa, T., Fritz, A., Trick, H., Li, Y., & Zhang, G. (2018). QTL mapping of pre-harvest sprouting resistance in a white wheat cultivar Danby. Theoretical and Applied Genetics, 131(8), 1683–1697. https://doi.org/10.1007/s00122-018-3107-5	C/G	n.a.	CAAATCCCTGGAAACTTACCAAG	CAAATCCCTGGAAACTTACCAAC	TCTTTAGATCACGCTAATGTCCTC
KASP765	Qphs.pseru-3B.1	3B	SNP	Shao, M., Bai, G., Rife, T. W., Poland, J., Lin, M., Liu, S., Chen, H., Kumssa, T., Fritz, A., Trick, H., Li, Y., & Zhang, G. (2018). QTL mapping of pre-harvest sprouting resistance in a white wheat cultivar Danby. Theoretical and Applied Genetics, 131(8), 1683–1697. https://doi.org/10.1007/s00122-018-3107-5	G/A	n.a.	GCAGACTGGAGAGTGCCATG	GCAGACTGGAGAGTGCCATA	AAATACTACATGCCTGAGTTGAAC
Vp1B-193	TaVp-1B	3B	InDel	Rasheed, A., Wen, W., Gao, F., Zhai, S., Jin, H., Liu, J., Guo, Q., Zhang, Y., Dreisigacker, S., Xia, X., & He, Z. (2016). Development and validation of KASP assays for genes underpinning key economic traits in bread wheat. Theoretical and Applied Genetics, 129(10), 1843–1860. https://doi.org/10.1007/s00122-016-2743-x	In/Del	AAGTGGGTCATATGAATACATATGATGGGAATCCGGGAG[/CATCCGGGAGCAAAATTGCTTTACACACGACGGTTAGTGCACGACGCTTGCACGATTCTCCCTCCCCAACAGGGCTCCTCCACACACGGTGGCTGCTGGTGCTTTTTTTAATTGAGAATCGGTCGCTGCTGGTGCTGCCACGTATGAATCGTTCATGCATCGGCCGTGCAGGCATCGTCTATCTAGCAACGCT]CCAAATAGTAGCATGCATTCGTAGTGCGCTCTCTCTATATATACGTGAACGGGCGGGCATG	GGCATCGTCTATCTAGCAACGC	CATATGATGGGAATCCGGGAG	GCGCACTACGAATGCATGCTAC
Vp1B-83	TaVp-1B	3B	InDel	Rasheed, A., Wen, W., Gao, F., Zhai, S., Jin, H., Liu, J., Guo, Q., Zhang, Y., Dreisigacker, S., Xia, X., & He, Z. (2016). Development and validation of KASP assays for genes underpinning key economic traits in bread wheat. Theoretical and Applied Genetics, 129(10), 1843–1860. https://doi.org/10.1007/s00122-016-2743-x	In/Del	ATTTTTCCGTCTTCTTCTTCTTCTTCCGAAGTGTATCATATGTTGCTAGT[/TACTCCCTCCGTAAACTAATATAAGAGCGTTTAGATTACTATTTTAGTGATCTAAATGCTCTTATATTAGTTTACAGAGGGA]GTAATTAGCTAGAGCTATCAAAATGAGAAAAAAAGAACTAGCTAGTTTGTATTCTGCATGCATGATAACAAATTGCTGGTACAATGATGGCTCTTGATTTTTC	CGCTCTTATATTAGTTTACGGAGGGAG	CTCATTTTGATAGCTCTAGCTAA	CTTCTTCCGAAGTGTATCATATG
BS00072025_51		4A	SNP	Cabral, A. L., Jordan, M. C., McCartney, C. A., You, F. M., Humphreys, D. G., MacLachlan, R., & Pozniak, C. J. (2014). Identification of candidate genes, regions and markers for pre-harvest sprouting resistance in wheat (Triticum aes-tivum L.). BMC Plant Biology, 14(1), 1–12. https://doi.org/10.1186/s12870-014-0340-1	A/G	GAATGATATATTGCAATGTTTAGTGATCAGTACTCTGTAATCATCATGTT[A/G]ACTAAACTGACCCTACTGATCTTCTGTGACTTCTGTTCAGCACATTGGGA	GATCAGTACTCTGTAATCATCATGTTA	GATCAGTACTCTGTAATCATCATGTTG	1 - AATGTGCTGAACAGAAGTCACAGAAGAT
									2 - GTCACAGAAGATCAGTAGGGTCAGTT
RAC875_c21369_425		4A	SNP	Cabral, A. L., Jordan, M. C., McCartney, C. A., You, F. M., Humphreys, D. G., MacLachlan, R., & Pozniak, C. J. (2014). Identification of candidate genes, regions and markers for pre-harvest sprouting resistance in wheat (Triticum aes-tivum L.). BMC Plant Biology, 14(1), 1–12. https://doi.org/10.1186/s12870-014-0340-1	A/G	GCACCGGCAGCTGAAGAAAGCGCTGGYCAGCGCTAGCCACACACCGTCTC[A/G]TTATCACACCATGACTGCAAGGGTTTTTGTCCGAGCGCGAGTGACGAGAG	CCTTGCAGTCATGGTGTGATAAT	CCTTGCAGTCATGGTGTGATAAC	1 - YCAGCGCTAGCCACACACCGT
									2 - AAGAAAGCGCTGGYCAGCGCTA
GBS_109947	Qphs.pseru-4A	4A	SNP	Lin, M., Cai, S., Wang, S., Liu, S., Zhang, G., & Bai, G. (2015). Genotyping-by-sequencing (GBS) identified SNP tightly linked to QTL for pre-harvest sprouting resistance. Theoretical and Applied Genetics, 128(7), 1385–1395. https://doi.org/10.1007/s00122-015-2513-1	T/C	CTGCAGTAGCTACAACTTGCAGCTTTAGCCGTGTGACGCCGTG[T/C]GCGTGCATGTGTGTGAGAGGTCAGCAATTCACGCACGTGGATGTACCACACCA	TTAGCCGTGTGACGCCGTGT	TTAGCCGTGTGACGCCGTGC	GCGTGAATTGCTGACCTCTC
GBS_212432	Qphs.pseru-4A	4A	SNP	Lin, M., Cai, S., Wang, S., Liu, S., Zhang, G., & Bai, G. (2015). Genotyping-by-sequencing (GBS) identified SNP tightly linked to QTL for pre-harvest sprouting resistance. Theoretical and Applied Genetics, 128(7), 1385–1395. https://doi.org/10.1007/s00122-015-2513-1	A/C	n.a.	TTCACAGCGCCTCGGCCGCCC	TTCACAGCGCCTCGGCCGCCA	GTACCACTCTGGTGCACTCC
GBS_963571	Qphs.pseru-4A	4A		Lin, M., Cai, S., Wang, S., Liu, S., Zhang, G., & Bai, G. (2015). Genotyping-by-sequencing (GBS) identified SNP tightly linked to QTL for pre-harvest sprouting resistance. Theoretical and Applied Genetics, 128(7), 1385–1395. https://doi.org/10.1007/s00122-015-2513-1	C/T	CTGCAGACGAGAGGAGCAGCTGATTGTCGATCATAGCAGTGGAACG[C/T]AGATTGAGGGAAGCCGGACGGGGGCATGTACTCATGTGATTACAGCGGATCGATCAATGACCTTCACTGTGCGAGGGCACCATGAGAGATGTTGGCGGCATGCGATAGGACCCTTGGATTAGGGCTTTTGGAAAATAGGGACTCAGGAGATTAGACGATCTTTACATTCCCTACAATACAACTATGAGCGCAGTATACGCGGAGATACAGATACGATCTCGGCCGT	CGATCATAGCAGTGGAACGC	CGATCATAGCAGTGGAACGT	CTCGCACAGTGAAGGTCATT
BS00037019_51	4A QTL	4A	SNP	Lin, M., Zhang, D., Liu, S., Zhang, G., Yu, J., Fritz, A. K., & Bai, G. (2016). Genome-wide association analysis on pre-harvest sprouting resistance and grain color in U.S. winter wheat. BMC Genomics, 17(1). https://doi.org/10.1186/s12864-016-3148-6	T/C	AATCAGAACCCATCGCCCAATGTCCAGAACGGTCCATCGTACTCGCAAAA[T/C]CATAACCCTTCTCCTGTTGCCCAGAACAGTCCATTGTTTTTGCAACACCA	GAAGGTGACCAAGTTCATGCTGGTCCATCGTACTCGCAAAAT	GAAGGTCGGAGTCAACGGATTGGTCCATCGTACTCGCAAAAC	AATGGACTGTTCTGGGCAAC
IAAV615	4A QTL	4A	SNP	Lin, M., Zhang, D., Liu, S., Zhang, G., Yu, J., Fritz, A. K., & Bai, G. (2016). Genome-wide association analysis on pre-harvest sprouting resistance and grain color in U.S. winter wheat. BMC Genomics, 17(1). https://doi.org/10.1186/s12864-016-3148-6	A/G	ATGCACTCTGTTTGACTGCTTCTGTCCCTTACTTTGAGGATTCAGAATTAAGCTCTGTTTTTGCCTCCGTCTGCCAGAACTTGGAGTCTGAAAGCATTCG[A/G]CTCTATTAAATTCAGGGTATTTTTATTGTCTGAATATTTGATTTGTGTTTTCCTATGATGCATGGAAATTTGTAATCTCTGTCGGATTAAGGATTATTTA	GAAGGTGACCAAGTTCATGCTTGGAGTCTGAAAGCATTCGA	GAAGGTCGGAGTCAACGGATTTGGAGTCTGAAAGCATTCGG	TCCATGCATCATAGGAAAACA
IACX2890	4A QTL	4A	SNP	Lin, M., Zhang, D., Liu, S., Zhang, G., Yu, J., Fritz, A. K., & Bai, G. (2016). Genome-wide association analysis on pre-harvest sprouting resistance and grain color in U.S. winter wheat. BMC Genomics, 17(1). https://doi.org/10.1186/s12864-016-3148-6	T/G	AGTGGCACCCGCATCGTTGATCGCGCACAATGCCGGAGTCGAAGGGGAGGTGATCGTGGA[T/G]AAAATCAAGGACAGCGAGTGGGAATTCGGCTACAACGCGATGACCGACAAGCACGAGAA	GAAGGTGACCAAGTTCATGCTAAGGGGAGGTGATCGTGGAT	GAAGGTCGGAGTCAACGGATTAAGGGGAGGTGATCGTGGAG	TTGTAGCCGAATTCCCACTC
wsnp_Ex_rep_c66324_64493429	4A QTL	4A	SNP	Lin, M., Zhang, D., Liu, S., Zhang, G., Yu, J., Fritz, A. K., & Bai, G. (2016). Genome-wide association analysis on pre-harvest sprouting resistance and grain color in U.S. winter wheat. BMC Genomics, 17(1). https://doi.org/10.1186/s12864-016-3148-6	T/C	TTAGAGAAGTCATGTTGCCAAGTACAACAGGTATTGTACCGACAAGGTCGTTATCATTGAGGAATAGGAAGCTGAGTTGAGTCAGTTTGGCCAACCATGT[T/C]GGAACAACACCTTCAAATGAGTTCTCGCCAAGGGAAAGAGTTTGGAGGTATGGACAAGATGCAAAGCCCAATGGAATCTGACCTGTGAAACTATTACCTT	GAAGGTGACCAAGTTCATGCTTCAGT TTGGCCAACCATGTT	GAAGGTCGGAGTCAACGGATTTCAGTTTGGCCAACCATGTC	TCTTGTCCATACCTCCAAAC
TaMKK3-A	TaMKK3-A	4A	SNP	Shorinola, O., Balcárková, B., Hyles, J., Tibbits, J. F. G., Hayden, M. J., Holušova, K., Valárik, M., Distelfeld, A., Torada, A., Barrero, J. M., & Uauy, C. (2017). Haplotype analysis of the pre-harvest sprouting resistance locus Phs-A1 reveals a causal role of TAMKK3-A in global germplasm. Frontiers in Plant Science, 8(September), 1–14. https://doi.org/10.3389/fpls.2017.01555	G/T	n.a.	TTTTTGCTTCGCCCTTAAGG	TTTTTGCTTCGCCCTTAAGT	GCATAGAGATCTAAAGCCAGCA
GBS_T162884	Qphs.pseru-4B	4B	SNP	Lin, M., Cai, S., Wang, S., Liu, S., Zhang, G., & Bai, G. (2015). Genotyping-by-sequencing (GBS) identified SNP tightly linked to QTL for pre-harvest sprouting resistance. Theoretical and Applied Genetics, 128(7), 1385–1395. https://doi.org/10.1007/s00122-015-2513-1	C/A	CTGCAGTAACTCAAATGTCGCATGTGGCTG[C/A]TGTAGCGGTAGCCGAGGCGAGACGATACACCAAGGTATCATGCTCATACGCGGTC	CAAATGTCGCATGTGGCTGC	CAAATGTCGCATGTGGCTGA	CGCGTATGAGCATGATACCT
KASP8426	Qphs.pseru-5A.1	5A	SNP	Shao, M., Bai, G., Rife, T. W., Poland, J., Lin, M., Liu, S., Chen, H., Kumssa, T., Fritz, A., Trick, H., Li, Y., & Zhang, G. (2018). QTL mapping of pre-harvest sprouting resistance in a white wheat cultivar Danby. Theoretical and Applied Genetics, 131(8), 1683–1697. https://doi.org/10.1007/s00122-018-3107-5	A/T	n.a.	CCATGTTTTGGCCTGGAGAGATA	CCATGTTTTGGCCTGGAGAGATT	TGACATAAACTGGTGTAGGCGG
KASP868	Qphs.pseru-5A.1	5A	SNP	Shao, M., Bai, G., Rife, T. W., Poland, J., Lin, M., Liu, S., Chen, H., Kumssa, T., Fritz, A., Trick, H., Li, Y., & Zhang, G. (2018). QTL mapping of pre-harvest sprouting resistance in a white wheat cultivar Danby. Theoretical and Applied Genetics, 131(8), 1683–1697. https://doi.org/10.1007/s00122-018-3107-5	C/G	n.a.	TGGTCAGTGTTGGGCTACAG	TGGTCAGTGTTGGGCTACAC	TTTCGGCAGTCCTTAGTGAC
KASP907	Qphs.pseru-5A.1	5A	SNP	Shao, M., Bai, G., Rife, T. W., Poland, J., Lin, M., Liu, S., Chen, H., Kumssa, T., Fritz, A., Trick, H., Li, Y., & Zhang, G. (2018). QTL mapping of pre-harvest sprouting resistance in a white wheat cultivar Danby. Theoretical and Applied Genetics, 131(8), 1683–1697. https://doi.org/10.1007/s00122-018-3107-5	C/T	n.a.	GGGTTGCCATGCAGCAGT	GGGTTGCCATGCAGCAGC	CGTTGAGGAGCTTGTCAGT
GBS_T169803	Qphs.pseru-5B	5B	SNP	Lin, M., Cai, S., Wang, S., Liu, S., Zhang, G., & Bai, G. (2015). Genotyping-by-sequencing (GBS) identified SNP tightly linked to QTL for pre-harvest sprouting resistance. Theoretical and Applied Genetics, 128(7), 1385–1395. https://doi.org/10.1007/s00122-015-2513-1	C/T	CTGCAGTAATTTTAGTAGCATT[C/T]TGTCCTCTAATGAAGCAATATATATGTTT	GCAGTAATTTTAGTAGCATTC	GCAGTAATTTTAGTAGCATTT	TATTGCTTCATTAGAGGACA
GBS_T66183	Qphs.pseru-5B	5B	SNP	Lin, M., Cai, S., Wang, S., Liu, S., Zhang, G., & Bai, G. (2015). Genotyping-by-sequencing (GBS) identified SNP tightly linked to QTL for pre-harvest sprouting resistance. Theoretical and Applied Genetics, 128(7), 1385–1395. https://doi.org/10.1007/s00122-015-2513-1	C/A	CTGCAGTAAATGAAGCCTAGAGGTGGAGGGATTTGGATGAT[C/A]TGTAGTCAAAGGATACCATCAAGCAAGAGGACGCACAAGGAGCTCGCC	GGTGGAGGGATTTGGATGATC	GGTGGAGGGATTTGGATGATA	CGTCCTCTTGCTTGATGGTA
Ku_c32389_1009		7B	SNP	Cabral, A. L., Jordan, M. C., McCartney, C. A., You, F. M., Humphreys, D. G., MacLachlan, R., & Pozniak, C. J. (2014). Identification of candidate genes, regions and markers for pre-harvest sprouting resistance in wheat (Triticum aes-tivum L.). BMC Plant Biology, 14(1), 1–12. https://doi.org/10.1186/s12870-014-0340-1	T/G	CTTCTGTCAGACGCCAGCTGCCTTAATTGTTACCTTTTTGGGTTAGAGTA[T/G]CAGTCACCATGAGGATGTATCCAGTGCTTTCTAGCCTGACAGTGACTGCT	GGATACATCCTCATGGTGACTGC	GGATACATCCTCATGGTGACTGA	1 - GCTGCCTTAATTGTTACCTTTTTGGGTTA
									2 - CGCCAGCTGCCTTAATTGTTACCTT
RAC875_c1638_165		7B	SNP	Cabral, A. L., Jordan, M. C., McCartney, C. A., You, F. M., Humphreys, D. G., MacLachlan, R., & Pozniak, C. J. (2014). Identification of candidate genes, regions and markers for pre-harvest sprouting resistance in wheat (Triticum aes-tivum L.). BMC Plant Biology, 14(1), 1–12. https://doi.org/10.1186/s12870-014-0340-1	A/G	AAGCTGCATCTCAGCTGCTACAGCAACCGGATGCATTGATTACCATTGTT[A/G]GAAGTGTGAAGGAATCTGCTCAAATCCCTACAGAATCAAGTCAGGAGCTT	TGAGCAGATTCCTTCACACTTCT	TGAGCAGATTCCTTCACACTTCC	1 - GCTGCTACAGCAACCGGATGCAT
									2 - CAGCAACCGGATGCATTGATTACCAT
wsnp_Ex_c908_1754208		7B	SNP	Cabral, A. L., Jordan, M. C., McCartney, C. A., You, F. M., Humphreys, D. G., MacLachlan, R., & Pozniak, C. J. (2014). Identification of candidate genes, regions and markers for pre-harvest sprouting resistance in wheat (Triticum aes-tivum L.). BMC Plant Biology, 14(1), 1–12. https://doi.org/10.1186/s12870-014-0340-1	C/T	ACTGGCAGACTCAGAATGAGAACCGGCTACTATGGAAGTTGGGAACATTGCCCCCGGGTTTAATCACATTCTACTCGACCACAAAGCCTCTGGACAAATC[T/C]TGGCATGTCCTCGGTCTCGGGTACAACCCAAGCATCAGCATGGAGGAGATTAGAAACGCTGCTGTTGTGCATTTCAATGGGAACATGAAGCCTTGGCTGG	CCACAAAGCCTCTGGACAAATCC	CCACAAAGCCTCTGGACAAATCT	1 - CTCCATGCTGATGCTTGGGTTGTA
									2 - GTTGTACCCGAGACCGAGGACAT
wsnp_Ex_rep_c69639_68590556		7B	SNP	Cabral, A. L., Jordan, M. C., McCartney, C. A., You, F. M., Humphreys, D. G., MacLachlan, R., & Pozniak, C. J. (2014). Identification of candidate genes, regions and markers for pre-harvest sprouting resistance in wheat (Triticum aes-tivum L.). BMC Plant Biology, 14(1), 1–12. https://doi.org/10.1186/s12870-014-0340-1	T/C	AAAAAACTGTGGTTTCTAATGAAAGGAAGCCATTTATCAGTAAATTTCAGTGGCTGTTGAAGCTAGGGAGACCCTCAGGTGAAGGCAACATCGAGAAGGG[T/C]AGCGGTGAGAAATCAGATGGTAAAGATGCTGTTGACGCATCCTGCTCCGAAGGGAATTCGAATAACCCGTGTGGTAACACAAAGTTGGCTGCTGGTGATA	TACCATCTGATTTCTCACCGCTA	TACCATCTGATTTCTCACCGCTG	1 - GGAGACCCTCAGGTGAAGGCAA
									2 - CTCAGGTGAAGGCAACATCGAGAA
Kukri_c32845_116		7D	SNP	Cabral, A. L., Jordan, M. C., McCartney, C. A., You, F. M., Humphreys, D. G., MacLachlan, R., & Pozniak, C. J. (2014). Identification of candidate genes, regions and markers for pre-harvest sprouting resistance in wheat (Triticum aes-tivum L.). BMC Plant Biology, 14(1), 1–12. https://doi.org/10.1186/s12870-014-0340-1	T/C	TCTTAGGGTATCCTTCGACTGCATATAGCTAGAGACCATAATAAGAATAA[T/C]ACGCTAACATGACCGTCCCAAACCATCCATCCACACCAGCACAATCACCT	CATATAGCTAGAGACCATAATAAGAATAAC	CATATAGCTAGAGACCATAATAAGAATAAT	1 - TTGTGCTGGTGTGGATGGATGGTTT
									2 - TGGATGGTTTGGGACGGTCATGTTA
RAC875_c1829_321		7D	SNP	Cabral, A. L., Jordan, M. C., McCartney, C. A., You, F. M., Humphreys, D. G., MacLachlan, R., & Pozniak, C. J. (2014). Identification of candidate genes, regions and markers for pre-harvest sprouting resistance in wheat (Triticum aes-tivum L.). BMC Plant Biology, 14(1), 1–12. https://doi.org/10.1186/s12870-014-0340-1	A/G	GGAGCTCAACGACGGTGTGTACCAGGGCCGCTACTTGCTCGACACGGTCC[A/G]GTGCAGAGATCAGGAGCTTGAAGATGAGCATGCTGACAAGGTAGTGGGAC	ACTTGCTCGACACGGTCCA	ACTTGCTCGACACGGTCCG	1 - CACTACCTTGTCAGCATGCTCATCTT
									2 - GCATGCTCATCTTCAAGCTCCTGAT
wsnp_CAP8_rep_c9647_4198594		7D	SNP	Cabral, A. L., Jordan, M. C., McCartney, C. A., You, F. M., Humphreys, D. G., MacLachlan, R., & Pozniak, C. J. (2014). Identification of candidate genes, regions and markers for pre-harvest sprouting resistance in wheat (Triticum aes-tivum L.). BMC Plant Biology, 14(1), 1–12. https://doi.org/10.1186/s12870-014-0340-1	T/C	TGCTGCAGGATGGTTAACAGCAAAGCACCACTCAGATGGCAGCCTCTCTGTCCGTGTTACAGCTGAAATCAGAAACCAACTGGTGACTCTTTAGCCTTAG[T/C]GATTGTGAAGTTTGTTGCATTCTGTGTATGTTGTCTTGTCCTTAGCTGACAAATATTTGACCTGTTGGAKAATTCTATCTTTGCTGCTAGTTTTTCTTTT	AACTGGTGACTCTTTAGCCTTAGC	AACTGGTGACTCTTTAGCCTTAGT	1 - GACAAGACAACATACACAGAATGCAACAA
									2 - ACATACACAGAATGCAACAAACTTCACAAT
